# Supplementary material for: LHFPL2 Serves as a Potential Biomarker for M2 Polarization of Macrophages in Renal Cell Carcinoma
Source: Int J Mol Sci. 2024 Jun 18;25(12):6707. doi: 10.3390/ijms25126707 (PMC11204190; doi:10.3390/ijms25126707)
Supplement: Supplementary file 1 [file ijms-25-06707-s001.zip › ijms-3041492-supplementary/ijms-3041492-supplementary/Supplementary Table S1.xlsx]

## Sheet: Sheet1
Supplementary Table S1. Clinical characteristics of KIRC samples.
Characteristics	Number	%	Characteristics	Number	%
Age (y)			Pathologic stage
≤70	464	76.19	Stage I	295	48.44
>70	145	23.81	Stage Ⅱ	69	11.33
gender			Stage Ⅲ	139	22.82
female	207	33.99	Stage Ⅳ	103	16.91
male	402	66.01	NA	3	0.49
Race			Pathologic T
Asian	8	1.31	T1	303	49.75
White	532	87.36	T2	84	13.79
Black and African American	59	9.69	T3	209	34.32
NA	10	1.64	T4	13	2.13
Vital status			Pathologic N
Alive	421	69.13	N0	279	45.81
Dead	188	30.87	N1	18	2.96
Neoplasm histologic grade			NX	312	51.23
G1	15	2.46	Pathologic M
G2	260	42.69	M0	478	78.49
G3	235	38.59	M1	98	16.09
G4	91	14.94	MX	31	5.09
GX	5	0.82	NA	2	0.33
NA	3	0.49
