# Supplementary material for: LHFPL2 Serves as a Potential Biomarker for M2 Polarization of Macrophages in Renal Cell Carcinoma
Source: Int J Mol Sci. 2024 Jun 18;25(12):6707. doi: 10.3390/ijms25126707 (PMC11204190; doi:10.3390/ijms25126707)
Supplement: Supplementary file 1 [file ijms-25-06707-s001.zip › ijms-3041492-supplementary/ijms-3041492-supplementary/Supplementary Table S2.xlsx]

## Sheet: Sheet1
Supplementary Table S2. geneset of GSVA and ssGSEA analysis.
HALLMARK_ADIPOGENESIS	HALLMARK_ALLOGRAFT_REJECTION	HALLMARK_ANDROGEN_RESPONSE	HALLMARK_ANGIOGENESIS	HALLMARK_APICAL_JUNCTION	HALLMARK_APICAL_SURFACE	HALLMARK_APOPTOSIS	HALLMARK_BILE_ACID_METABOLISM	HALLMARK_CHOLESTEROL_HOMEOSTASIS	HALLMARK_COAGULATION	HALLMARK_COMPLEMENT	HALLMARK_DNA_REPAIR	HALLMARK_E2F_TARGETS	HALLMARK_EPITHELIAL_MESENCHYMAL_TRANSITION	HALLMARK_ESTROGEN_RESPONSE_EARLY	HALLMARK_ESTROGEN_RESPONSE_LATE	HALLMARK_FATTY_ACID_METABOLISM	HALLMARK_G2M_CHECKPOINT	HALLMARK_GLYCOLYSIS	HALLMARK_HEDGEHOG_SIGNALING	HALLMARK_HEME_METABOLISM	HALLMARK_HYPOXIA	HALLMARK_IL2_STAT5_SIGNALING	HALLMARK_IL6_JAK_STAT3_SIGNALING	HALLMARK_INFLAMMATORY_RESPONSE	HALLMARK_INTERFERON_ALPHA_RESPONSE	HALLMARK_INTERFERON_GAMMA_RESPONSE	HALLMARK_KRAS_SIGNALING_DN	HALLMARK_KRAS_SIGNALING_UP	HALLMARK_MITOTIC_SPINDLE	HALLMARK_MTORC1_SIGNALING	HALLMARK_MYC_TARGETS_V1	HALLMARK_MYC_TARGETS_V2	HALLMARK_MYOGENESIS	HALLMARK_NOTCH_SIGNALING	HALLMARK_OXIDATIVE_PHOSPHORYLATION	HALLMARK_P53_PATHWAY	HALLMARK_PANCREAS_BETA_CELLS	HALLMARK_PEROXISOME	HALLMARK_PI3K_AKT_MTOR_SIGNALING	HALLMARK_PROTEIN_SECRETION	HALLMARK_REACTIVE_OXYGEN_SPECIES_PATHWAY	HALLMARK_SPERMATOGENESIS	HALLMARK_TGF_BETA_SIGNALING	HALLMARK_TNFA_SIGNALING_VIA_NFKB	HALLMARK_UNFOLDED_PROTEIN_RESPONSE	HALLMARK_UV_RESPONSE_DN	HALLMARK_UV_RESPONSE_UP	HALLMARK_WNT_BETA_CATENIN_SIGNALING	HALLMARK_XENOBIOTIC_METABOLISM
ABCA1	AARS1	ABCC4	APOH	ACTA1	ADAM10	ADD1	ABCA1	ABCA2	A2M	ACTN2	AAAS	AK2	ABI3BP	ABAT	ABCA3	AADAT	ABL1	ABCB6	ACHE	ABCB6	ACKR3	ABCB1	A2M	ABCA1	ADAR	ADAR	ABCB11	ABCB1	ABI1	ABCF2	ABCE1	AIMP2	ABLIM1	APH1A	ABCB7	ABAT	ABCC8	ABCB1	ACACA	ABCA1	ABCC1	ACE	ACVR1	ABCA1	ALDH18A1	ABCC1	ABCB1	ADAM17	ABCC2
ABCB8	ABCE1	ABHD2	APP	ACTB	ADIPOR2	AIFM3	ABCA2	ACAT2	ACOX2	ADAM9	ADA	ANP32E	ACTA2	ABCA3	ABHD2	ACAA1	AMD1	ADORA2B	ADGRG1	ABCG2	ADM	ADAM19	ACVR1B	ABI1	B2M	APOL6	ABCG4	ACE	ABL1	ACACA	ACP1	BYSL	ACHE	ARRB1	ACAA1	ABCC5	AKT3	ABCB4	ACTR2	ADAM10	ATOX1	ACRBP	APC	ACKR3	ARFGAP1	ACVR2A	ACAA1	AXIN1	ABCC3
ACAA2	ABI1	ACSL3	CCND2	ACTC1	AFAP1L2	ANKH	ABCA3	ACSS2	ADAM9	ADRA2B	ADCY6	ASF1A	ADAM12	ABHD2	ACOX2	ACAA2	ARID4A	AGL	AMOT	ACKR1	ADORA2B	AGER	ACVRL1	ACVR1B	BATF2	ARID5B	ACTC1	ADAM17	ABR	ACLY	AIMP2	CBX3	ACSL1	CCND1	ACAA2	ABHD4	CHGA	ABCB9	ACTR3	ANP32E	CAT	ACRV1	ARID4B	AREG	ASNS	ADD3	AGO2	AXIN2	ABCD2
ACADL	ACHE	ACTN1	COL3A1	ACTG1	AKAP7	ANXA1	ABCA4	ACTG1	ANG	AKAP10	ADRM1	ASF1B	ANPEP	ABLIM1	ADD3	ACADL	ATF5	AGRN	CDK5R1	ACP5	AK4	AHCY	BAK1	ACVR2A	BST2	ARL4A	ADRA2C	ADAM8	ACTN4	ACSL3	AP3S1	CDK4	ACTA1	CUL1	ACADM	ACVR1B	DCX	ABCC5	ADCY2	AP1G1	CDKN2D	ACTL7B	BCAR3	ATF3	ATF3	ADGRL2	ALAS1	CCND2	ABHD6
ACADM	ACVR2A	ADAMTS1	COL5A2	ACTG2	APP	APP	ABCA5	ADH4	ANXA1	ANG	AGO4	ATAD2	APLP1	ADCY1	AFF1	ACADM	ATRX	AK3	CDK6	ACSL6	AKAP12	AHNAK	CBL	ADGRE1	C1S	AUTS2	AKR1B10	ADAMDEC1	AKAP13	ACTR2	APEX1	DCTPP1	ACTC1	DLL1	ACADSB	ADA	DPP4	ABCC8	AKT1	AP2B1	EGLN2	ADAD1	BMP2	ATP2B1	ATF4	ADORA2B	ALDOA	CSNK1E	ACO2
ACADS	AKT1	ADRM1	CXCL6	ACTN1	ATP6V0A4	ATF3	ABCA6	ALCAM	APOA1	ANXA5	AK1	AURKA	AREG	ADCY9	AGR2	ACADS	AURKA	AK4	CELSR1	ADD1	ALDOA	AHR	CCL7	ADM	CASP1	B2M	ALOX12B	ADGRA2	ALMS1	ACTR3	BUB3	DDX18	ACTN2	DTX1	ACADVL	AEN	ELP4	ABCD1	AKT1S1	AP2M1	ERCC2	ADAM2	BMPR1A	B4GALT1	ATF6	AGGF1	AMD1	CTNNB1	ACOX1
ACLY	APBB1	AKAP12	FGFR1	ACTN2	ATP8B1	AVPR1A	ABCA8	ALDOC	APOC1	APOA4	AK3	AURKB	BASP1	ADD3	ALDH3A2	ACADVL	AURKB	AKR1A1	CNTFR	ADD2	ALDOB	ALCAM	CCR1	ADORA2B	CASP8	BANK1	AMBN	ADGRL4	ALS2	ADD3	C1QBP	DUSP2	ACTN3	DTX2	ACAT1	AK1	FOXA2	ABCD2	AP2M1	AP2S1	FES	ADCYAP1	BMPR2	B4GALT5	ATP6V0D1	AKT3	AP2S1	CUL1	ACOX2
ACO2	B2M	AKT1	FSTL1	ACTN3	B4GALT1	BAX	ABCA9	ANTXR2	APOC2	APOBEC3F	ALYREF	BARD1	BDNF	AFF1	ALDH3B1	ACAT2	BARD1	ALDH7A1	CRMP1	ADIPOR1	ALDOC	AMACR	CD14	ADRM1	CCRL2	BATF2	ARHGDIG	AKAP12	ANLN	ADIPOR2	CAD	EXOSC5	ADAM12	DTX4	ACO2	ALOX15B	FOXO1	ABCD3	ARF1	AP3B1	FTL	AGFG1	CDH1	BCL2A1	BAG3	AMPH	APOM	DKK1	ACOX3
ACOX1	BCAT1	ALDH1A3	ITGAV	ACTN4	BRCA1	BCAP31	ABCD1	ANXA13	APOC3	APOBEC3G	APRT	BIRC5	BGN	AKAP1	AMFR	ACO2	BCL3	ALDH9A1	DPYSL2	AGPAT4	AMPD3	ANXA4	CD36	AHR	CD47	BPGM	ARPP21	AKT2	APC	AK4	CANX	FARSA	ADCY9	FBXW11	AFG3L2	ANKRA2	G6PC2	ACAA1	ARHGDIA	AP3S1	G6PD	AKAP4	CDK9	BCL3	BANF1	ANXA2	AQP3	DKK4	ACP1
ADCY6	BCL10	ANKH	JAG1	ADAM15	CD160	BCL10	ABCD2	ANXA5	ARF4	APOC1	ARL6IP1	BRCA1	BMP1	ALDH3B1	ANXA9	ACOT2	BIRC5	ALDOA	ETS2	AHSP	ANGPTL4	APLP1	CD38	APLNR	CD74	BST2	ASB7	ALDH1A2	ARAP3	ALDOA	CBX3	GNL3	AEBP1	FZD1	AIFM1	APAF1	GCG	ACOT8	ARPC3	ARCN1	GCLC	ALOX15	CDKN1C	BCL6	CALR	ANXA4	ARRB2	DLL1	ACP2
ADIG	BCL3	APPBP2	JAG2	ADAM23	CROCC	BCL2L1	ABCD3	ATF3	BMP1	ATOX1	BCAM	BRCA2	CADM1	AMFR	AREG	ACOT8	BRCA2	ALDOB	GLI1	ALAD	ANKZF1	ARL4A	CD44	AQP9	CMPK2	BTG1	ATP4A	ALDH1A3	ARF6	ARPC5L	CCNA2	GRWD1	AGL	FZD5	ALAS1	APP	GCK	ACOX1	ATF1	ARF1	GCLM	ARL4A	CTNNB1	BHLHE40	CCL2	APBB2	ASNS	DVL2	ACSM1
ADIPOQ	BRCA1	ARID5B	KCNJ8	ADAM9	CRYBG1	BCL2L10	ABCG4	ATF5	C1QA	BRPF3	BCAP31	BRMS1L	CALD1	ANXA9	ARL3	ACOX1	BUB1	ALG1	HEY1	ALAS2	ANXA2	BATF	CD9	ATP2A2	CMTR1	C1R	ATP6V1B1	AMMECR1	ARFGEF1	ASNS	CCT2	HK2	AGRN	FZD7	ALDH6A1	ATF3	HNF1A	ACSL1	CAB39	ARFGAP3	GLRX	ART3	ENG	BIRC2	CEBPB	ARHGEF9	ATF3	FRAT1	ADH1C
ADIPOR2	C2	AZGP1	LPL	ADAMTS5	CX3CL1	BCL2L11	ABCG8	ATXN2	C1R	C1QA	BOLA2	BUB1B	CALU	AQP3	ASCL1	ACSL1	BUB3	ANG	HEY2	ALDH1L1	ATF3	BATF3	CNTFR	ATP2B1	CNP	C1S	BARD1	ANGPTL4	ARFIP2	ATP2A2	CCT3	HSPD1	AK1	HES1	ATP1B1	BAIAP2	IAPP	ACSL4	CAB39L	ARFGEF1	GLRX2	AURKA	FKBP1A	BIRC3	CEBPG	ATP2B1	ATP6V1C1	FZD1	ADH5
AGPAT3	CAPG	B2M	LRPAP1	ADRA1B	DCBLD2	BCL2L2	ACSL1	AVPR1A	C1S	C1QC	BRF2	CBX5	CAP2	AR	ASS1	ACSL4	CASP8AP2	ANGPTL4	L1CAM	ALDH6A1	ATP7A	BCL2	CRLF2	ATP2C1	CSF1	CASP1	BMPR1B	ANKH	ARHGAP10	ATP5MC1	CCT4	HSPE1	AKT2	HEYL	ATP5F1A	BAK1	INS	ACSL5	CALR	ARFGEF2	GPX3	BRAF	FNTA	BMP2	CHAC1	ATP2B4	ATP6V1F	FZD8	ADH7
AIFM1	CARTPT	B4GALT1	LUM	AKT2	EFNA5	BGN	ACSL5	CBS	C2	C1R	CANT1	CCNB2	CAPG	AREG	ATP2B4	ACSL5	CBX1	ANKZF1	LDB1	ANK1	B3GALT6	BCL2L1	CSF1	AXL	CXCL10	CASP3	BRDT	ANO1	ARHGAP27	ATP6V1D	CCT5	IMP4	ANKRD2	JAG1	ATP5F1B	BAX	INSM1	ALB	CAMK4	ARFIP1	GPX4	BUB1	FURIN	BTG1	CKS1B	ATP2C1	BAK1	GNAI1	AHCY
AK2	CCL11	BMPR1B	MSX1	AKT3	EPHB4	BID	AGXT	CD9	C3	C1S	CCNO	CCNE1	CCN1	ARL3	BAG1	ACSM3	CCNA2	ARPP19	MYH9	AQP3	B4GALNT2	BHLHE40	CSF2	BDKRB1	CXCL11	CASP4	BTG2	ANXA10	ARHGAP29	AURKA	CCT7	IPO4	APLNR	KAT2A	ATP5F1C	BLCAP	ISL1	ALDH1A1	CDK1	ATP1A1	GSR	CAMK4	HDAC1	BTG2	CNOT2	ATRN	BCL2L11	HDAC11	AKR1C2
ALDH2	CCL13	CAMKK2	NRP1	ALOX15B	FLOT2	BIK	AKR1D1	CHKA	C8A	C2	CDA	CCP110	CCN2	ASB13	BATF	ACSS1	CCNB2	ARTN	NF1	ARHGEF12	BCAN	BMP2	CSF2RA	BEST1	DDX60	CASP7	C5	APOD	ARHGAP4	BCAT1	CDC20	LAS1L	APOD	LFNG	ATP5F1D	BMP2	LMO2	ALDH9A1	CDK2	ATP6V1B1	HHEX	CCNA1	HIPK2	BTG3	CNOT4	ATRX	BID	HDAC2	AKR1C3
ALDOA	CCL19	CCND1	OLR1	AMH	GAS1	BIRC3	ALDH1A1	CLU	C8B	C3	CETN2	CDC20	CD44	B4GALT1	BCL2	ADH1C	CCND1	AURKA	NKX6-1	ARL2BP	BCL2	BMPR2	CSF2RB	BST2	DHX58	CASP8	CACNA1F	ARG1	ARHGAP5	BHLHE40	CDC45	MAP3K6	APP	MAML2	ATP5F1E	BTG1	MAFB	ATXN1	CDK4	ATP6V1H	HMOX2	CCNB2	ID1	CCL2	CNOT6	ATXN1	BMP2	HDAC5	ALAS1
ANGPT1	CCL2	CCND3	PDGFA	AMIGO1	GATA3	BMF	ALDH8A1	CPEB2	C8G	C4BPB	CLP1	CDC25A	CD59	BAG1	BLVRB	ADH7	CCNF	B3GALT6	NRCAM	ASNS	BGN	CA2	CSF3R	BTG2	EIF2AK2	CCL2	CACNG1	ATG10	ARHGDIA	BTG2	CDK2	MCM4	ATP2A1	NOTCH1	ATP5MC1	BTG2	NEUROD1	BCL10	CDKN1A	ATP7A	IPCEF1	CCT6B	ID2	CCL20	CXXC1	BCKDHB	BSG	HEY1	ALDH2
ANGPTL4	CCL22	CDC14B	PF4	AMIGO2	GHRL	BMP2	ALDH9A1	CTNNB1	C9	C9	CMPK2	CDC25B	CDH11	BCL11B	BTG3	ADIPOR2	CCNT1	B3GAT1	NRP1	ATG4A	BHLHE40	CAPG	CXCL1	C3AR1	ELF1	CCL5	CALCB	AVL9	ARHGEF11	BUB1	CDK4	MCM5	ATP6AP1	NOTCH2	ATP5MC2	CASP1	NEUROG3	CACNA1B	CDKN1B	BET1	JUNB	CDK1	ID3	CCL4	DCP1A	BDNF	BTG1	HEY2	ALDH3A1
APLP2	CCL4	CDK6	PGLYRP1	ARHGEF6	GSTM3	BNIP3L	AMACR	CXCL16	CAPN2	CA2	COX17	CDCA3	CDH2	BCL2	CA12	ADSL	CDC20	B3GAT3	NRP2	ATP6V0A1	BNIP3L	CAPN3	CXCL10	C5AR1	EPSTI1	CCL7	CALML5	BIRC3	ARHGEF12	CACYBP	CLNS1A	MPHOSPH10	BAG1	NOTCH3	ATP5MC3	CCND2	NKX2-2	CADM1	CFL1	BNIP3	LAMTOR5	CDKN3	IFNGR2	CCL5	DCP2	BHLHE40	BTG2	JAG1	ALDH9A1
APOE	CCL5	CENPN	POSTN	ARPC2	HSPB1	BRCA1	APOA1	CYP51A1	CAPN5	CALM1	CSTF3	CDCA8	CDH6	BHLHE40	CA2	ALAD	CDC25A	B3GNT3	OPHN1	BACH1	BRS3	CASP3	CXCL11	CALCRL	GBP2	CD274	CAMK1D	BMP2	ARHGEF2	CALR	CNBP	MRTO4	BDKRB2	PPARD	ATP5ME	CCND3	NKX6-1	CAT	CLTC	CAV2	LSP1	CFTR	JUNB	CCN1	DCTN1	BMPR1A	BTG3	JAG2	ANGPTL3
ARAF	CCL7	DBI	PRG2	ATP1A3	IL2RB	BTG2	AQP9	DHCR7	CASP9	CALM3	DAD1	CDK1	COL11A1	BLVRB	CACNA2D2	ALDH1A1	CDC25B	B4GALT1	PLG	BCAM	BTG1	CCND2	CXCL13	CCL17	GBP4	CD38	CAPN9	BPGM	ARHGEF3	CANX	COPS5	MYBBP1A	BHLHE40	PRKCA	ATP5MF	CCNG1	PAK3	CDK7	CSNK2B	CD63	MBP	CHFR	KLF10	CCND1	DDIT4	CACNA1A	C4BPB	KAT2A	AOX1
ARL4A	CCND2	DHCR24	PTK2	B4GALT1	IL2RG	BTG3	AR	EBP	CD9	CASP1	DCTN4	CDK4	COL12A1	CA12	CALCR	ALDH3A1	CDC27	B4GALT2	PML	BLVRA	CA12	CCND3	CXCL3	CCL2	GMPR	CD40	CCDC106	BTBD3	ARHGEF7	CCNF	COX5A	MYC	BIN1	PSEN2	ATP5MG	CCNK	PAX4	CEL	CXCR4	CLCN3	MGST1	CHRM4	LEFTY2	CCNL1	DDX10	CAP2	CA2	LEF1	AP4B1
ATL2	CCND3	DNAJB9	S100A4	BAIAP2	LYN	CASP1	ATXN1	ECH1	CFB	CASP10	DDB1	CDKN1A	COL16A1	CALB2	CAV1	ALDH3A2	CDC45	B4GALT4	PTCH1	BLVRB	CASP6	CCNE1	CXCL9	CCL20	HELZ2	CD69	CCNA1	BTC	ARL8A	CCNG1	CSTF2	NDUFAF4	CACNA1H	PSENEN	ATP5PB	CCP110	PAX6	CLN6	DAPP1	CLN5	MPO	CLGN	LTBP2	CCRL2	DKC1	CAV1	CASP3	MAML1	APOE
ATP1B3	CCR1	ELK4	SERPINA5	BMP1	LYPD3	CASP2	BBOX1	ERRFI1	CFD	CASP3	DDB2	CDKN1B	COL1A1	CALCR	CCN5	ALDH9A1	CDC6	B4GALT7	RASA1	BMP2K	CAV1	CCR4	DNTT	CCL22	HERC6	CD74	CCR8	C3AR1	ATG4B	CCT6A	CTPS1	NIP7	CACNG1	RBX1	ATP5PD	CD81	PCSK1	CLN8	DDIT3	CLTA	MSRA	CLPB	MAP3K7	CD44	DNAJA4	CCN1	CCK	MYC	AQP9
ATP5PO	CCR2	ELL2	SLCO2A1	CADM2	MAL	CASP3	BCAR3	ETHE1	CFH	CASP4	DGCR8	CDKN2A	COL1A2	CANT1	CCNA1	ALDOA	CDC7	BIK	RTN1	BNIP3L	CAVIN1	CD44	EBI3	CCL24	HLA-C	CD86	CD207	CA2	AURKA	CD9	CUL1	NOC4L	CAMK2B	SAP30	ATP5PF	CD82	PCSK2	CNBP	DUSP3	CLTC	NDUFA6	CLVS1	NCOR2	CD69	DNAJB9	CDC42BPA	CCND3	NCOR2	ARG1
BAZ2A	CCR5	ELOVL5	SPP1	CADM3	MDGA1	CASP4	BMP6	FABP5	CFI	CASP5	DGUOK	CDKN2C	COL3A1	CBFA2T3	CCND1	AOC3	CDK1	BPNT1	SCG2	BPGM	CAVIN3	CD48	FAS	CCL5	IFI27	CDKN1A	CD40LG	CAB39L	BCAR1	CDC25A	CYC1	NOLC1	CASQ1	SKP1	ATP5PO	CDH13	PDX1	CRABP1	E2F1	COG2	NDUFB4	CNIH2	NOG	CD80	DNAJC3	CDK13	CCNE1	NCSTN	ARG2
BCKDHA	CD1D	FADS1	STC1	CALB2	NCOA6	CASP6	CAT	FADS2	CLU	CASP7	DUT	CDKN3	COL4A1	CCN5	CD44	APEX1	CDK4	CACNA1H	SHH	BSG	CCN1	CD79B	GRB2	CCL7	IFI30	CFB	CD80	CBL	BCL2L11	CDKN1A	DDX18	NOP16	CASQ2	ST3GAL6	ATP6AP1	CDK5R1	PKLR	CRABP2	ECSIT	COPB1	NDUFS2	COIL	PMEPA1	CD83	EDC4	CDKN1B	CDC34	NKD1	ARPP19
BCL2L13	CD2	FKBP5	THBD	CAP1	NTNG1	CASP7	CH25H	FASN	COMP	CASP9	EDF1	CENPE	COL4A2	CCND1	CD9	AQP7	CDKN1B	CAPN5	SLIT1	BTG2	CCN2	CD81	HAX1	CCR7	IFI35	CFH	CDH16	CBR4	BCR	CFP	DDX21	NOP2	CAV3	TCF7L2	ATP6V0B	CDKN1A	SCGN	CRAT	EGFR	COPB2	NQO1	CRISP2	PPM1A	CDKN1A	EDEM1	CDON	CDC5L	NOTCH1	ASL
BCL6	CD247	GNAI3	TIMP1	CD209	PCSK9	CASP8	CROT	FBXO6	CPB2	CBLB	EIF1B	CENPM	COL5A1	CD44	CDC20	AUH	CDKN2C	CASP6	THY1	BTRC	CCN5	CD83	HMOX1	CCRL2	IFI44	CIITA	CDKAL1	CBX8	BIN1	COPS5	DEK	NOP56	CD36	WNT2	ATP6V0C	CDKN2A	SEC11A	CTBP1	EIF4E	COPE	OXSR1	CSNK2A2	PPP1CA	CEBPB	EEF2	CELF2	CDK2	NOTCH4	ATOH8
C3	CD28	GPD1L	TNFRSF21	CD274	PKHD1	CASP9	CYP27A1	FDFT1	CPN1	CCL5	ELL	CHEK1	COL5A2	CELSR1	CDC6	BCKDHB	CDKN3	CD44	TLE1	C3	CCNG2	CD86	IFNAR1	CD14	IFI44L	CMKLR1	CELSR2	CCL20	BIRC5	CORO1A	DHX15	NPM1	CDH13	WNT5A	ATP6V0E1	CDKN2AIP	SLC2A2	CTPS1	FASLG	CTSC	PDLIM1	CST8	PPP1R15A	CEBPD	EIF2AK3	CITED2	CDKN1C	NUMB	ATP2A2
CAT	CD3D	GSR	VAV2	CD276	PLAUR	CAV1	CYP39A1	FDPS	CPQ	CD36	ELOA	CHEK2	COL5A3	CELSR2	CDH1	BLVRA	CENPA	CDK1	TLE3	CA1	CDKN1A	CDC42SE2	IFNGR1	CD40	IFIH1	CMPK2	CHRNG	CCND2	BRCA2	CTH	DUT	PA2G4	CDKN1A		ATP6V1C1	CDKN2B	SPCS1	DHCR24	FGF17	DNM1L	PFKP	DBF4	RAB31	CFLAR	EIF2S1	COL11A1	CDKN2B	PPARD	BCAR1
CAVIN1	CD3E	GUCY1A1	VCAN	CD34	RHCG	CCNA1	CYP46A1	GLDC	CRIP2	CD40LG	ERCC1	CIT	COL6A2	CHPT1	CELSR2	BMPR1B	CENPE	CENPA	UNC5C	CA2	CDKN1B	CDC6	IFNGR2	CD48	IFIT2	CMTR1	CHST2	CCSER2	BUB1	CTSC	EEF1B2	PES1	CFD		ATP6V1D	CEBPA	SRP14	DHRS3	FGF22	DOP1A	PRDX1	DCC	RHOA	CLCF1	EIF4A1	COL1A1	CDO1	PSEN2	BCAT1
CAVIN2	CD3G	H1-0	VEGFA	CD86	RTN4RL1	CCND1	CYP7A1	GNAI1	CSRP1	CD46	ERCC2	CKS1B	COL6A3	CISH	CHPT1	BPHL	CENPF	CHPF	VEGFA	CAST	CDKN1C	CDCP1	IL10RB	CD55	IFIT3	CSF2RB	CKM	CD37	CAPZB	CXCR4	EIF1AX	PHB1	CHRNA1		ATP6V1E1	CGRRF1	SRP9	DIO1	FGF6	DST	PRDX2	DDX25	SERPINE1	CSF1	EIF4A2	COL1A2	CEBPG	PTCH1	BLVRB
CCNG2	CD4	HERC3	VTN	CD99	SCUBE1	CCND2	CYP7B1	GPX8	CTSB	CD55	ERCC3	CKS2	COL7A1	CLDN7	CHST8	CA2	CHAF1A	CHPF2	VLDLR	CAT	CHST2	CDKN1C	IL12RB1	CD69	IFITM1	CXCL10	CLDN16	CDADC1	CCDC88A	CYB5B	EIF2S1	PLK1	CHRNB1		ATP6V1F	CLCA2	SRPRB	DLG4	GNA14	EGFR	PRDX4	DDX4	SKI	CSF2	EIF4A3	COL3A1	CHKA	RBPJ	BPHL
CD151	CD40	HMGCR		CDH1	SHROOM2	CD14	CYP8B1	GSTM2	CTSE	CD59	ERCC4	CNOT9	COL8A2	CLIC3	CISH	CA4	CHEK1	CHST1		CCDC28A	CHST3	CISH	IL13RA1	CD70	IFITM2	CXCL11	CLDN8	CFB	CCNB2	CYP51A1	EIF2S2	PLK4	CHRNG		ATP6V1G1	COQ8A	SST	ECH1	GNGT1	ERGIC3	PRDX6	DMC1	SKIL	CXCL1	EIF4E	COL5A2	CHRNA5	SKP2	CA2
CD302	CD40LG	HMGCS1		CDH11	SLC22A12	CD2	DHCR24	GUSB	CTSH	CDA	ERCC5	CSE1L	COLGALT1	CXCL12	CKB	CA6	CHMP1A	CHST12		CCND3	CITED2	CKAP4	IL15RA	CD82	IFITM3	CXCL9	CLPS	CFH	CD2AP	DAPP1	EIF3B	PPAN	CKB		ATP6V1H	CSRNP2	STXBP1	ECI2	GRB2	GALC	PRNP	DMRT1	SLC20A1	CXCL10	EIF4EBP1	DAB2	CLCN2	TCF7	CASP6
CD36	CD47	HOMER2		CDH15	SLC2A4	CD38	DIO1	HMGCR	CTSK	CDH13	ERCC8	CTCF	COMP	CYP26B1	CLIC3	CBR1	CKS1B	CHST2		CDC27	COL5A1	COCH	IL17RA	CDKN1A	IL15	DDX60	CLSTN3	CFHR2	CDC27	DDIT3	EIF3D	PPRC1	CKM		BAX	CTSD	SYT13	EHHADH	GRK2	GBF1	PTPA	DNAJB8	SMAD1	CXCL11	EIF4G1	DBP	CLTB	TP53	CAT
CDKN2C	CD7	HPGD		CDH3	SLC34A3	CD44	DIO2	HMGCS1	CTSO	CDK5R1	FEN1	CTPS1	COPA	DEPTOR	COX6C	CBR3	CKS2	CHST4		CDR2	CP	COL6A1	IL17RB	CHST2	IL4R	DHX58	CNTFR	CIDEA	CDC42	DDIT4	EIF3J	PRMT3	CKMT2		BCKDHA	CTSF	VDR	ELOVL5	GSK3B	GLA	SBNO2	DPEP3	SMAD3	CXCL2	ERN1	DDAH1	CNP	WNT1	CBR1
CHCHD10	CD74	HSD17B14		CDH4	SRPX	CD69	EFHC1	HSD17B7	CTSV	CEBPB	GMPR2	DCK	CRLF1	DHCR7	CPE	CD1D	CTCF	CHST6		CIR1	CSRP2	CSF1	IL18R1	CLEC5A	IL7	EIF2AK2	COL2A1	CLEC4A	CDC42BPA	DDX39A	EIF4A1	PUS1	CLU		BDH2	CYFIP2		EPHX2	HRAS	GNAS	SCAF4	ELOVL3	SMAD6	CXCL3	ERO1A	DLC1	COL2A1	WNT5B	CCL25
CHUK	CD79A	IDI1		CDH6	SULF2	CDC25B	EPHX2	IDI1	DCT	CFB	GPX4	DCLRE1B	CTHRC1	DHRS2	CXCL12	CD36	CUL1	CITED2		CLCN3	CXCR4	CSF2	IL1B	CMKLR1	IRF1	EIF4E3	COPZ2	CMKLR1	CDC42EP1	DHCR24	EIF4E	RABEPK	CNN3		CASP7	DCXR		ERCC1	HSP90B1	GOLGA4	SELENOS	EZH2	SMAD7	CXCL6	EXOC2	DLG1	CREG1	WNT6	CD36
CIDEA	CD80	INPP4B		CDH8	THY1	CDK2	FADS1	JAG1	DPP4	CFH	GSDME	DCTPP1	CXCL1	DHRS3	CXCL14	CEL	CUL3	CLDN3		CLIC2	DCN	CST7	IL1R1	CSF1	IRF2	EPSTI1	COQ8A	CPE	CDC42EP2	DHCR7	EIF4G2	RCL1	COL15A1		COX10	DDB2		ERCC3	IL2RG	GOSR2	SOD1	GAD1	SMURF1	DENND5A	EXOSC1	DMAC2L	CTSV		CDA
CMBL	CD86	INSIG1		CDK8	TMEM8B	CDKN1A	FADS2	LDLR	DUSP14	CLU	GTF2A2	DDX39A	CXCL12	DLC1	CYP26B1	CIDEA	CUL4A	CLDN9		CPOX	DDIT3	CTLA4	IL1R2	CSF3	IRF7	FAS	CPA2	CROT	CDC42EP4	DHFR	EIF4H	RRP12	COL1A1		COX11	DDIT3		ESR2	IL4	ICA1	SOD2	GAPDHS	SMURF2	DNAJB4	EXOSC10	DUSP1	CXCL2		CDO1
CMPK1	CD8A	IQGAP2		CDSN		CDKN1B	FDXR	LGALS3	DUSP6	COL4A2	GTF2B	DEK	CXCL6	DYNLT3	CYP4F11	CPOX	CUL5	CLN6		CROCCP2	DDIT4	CTSZ	IL2RA	CSF3R	IRF9	FCGR1A	CPB1	CSF2	CDK1	EBP	EPRS1	RRP9	COL3A1		COX15	DDIT4		FABP6	IRAK4	IGF2R	SRXN1	GFI1	SPTBN1	DRAM1	EXOSC2	DYRK1A	CYB5B		CES1
COL15A1	CD8B	ITGAV		CERCAM		CFLAR	GC	LGMN	F10	CP	GTF2F1	DEPDC1	CXCL8	EEIG1	DCXR	CPT1A	DBF4	COG2		CTNS	DPYSL4	CXCL10	IL2RG	CX3CL1	ISG15	FGL2	CPEB3	CSF2RA	CDK5RAP2	EDEM1	ERH	SLC19A1	COL4A2		COX17	DEF6		FADS1	ITPR2	KIF1B	STK25	GMCL1	TGFB1	DUSP1	EXOSC4	EFEMP1	CYB5R1		CFB
COL4A1	CD96	KLK2		CLDN11		CLU	GCLM	LPL	F11	CPM	GTF2H1	DIAPH3	DAB2	EGR3	DHCR7	CPT2	DDX39A	COL5A1		CTSB	DTNA	CYFIP1	IL3RA	CXCL10	ISG20	FPR1	CYP11B2	CTSS	CENPE	EEF1E1	ETF1	SLC29A2	COL6A2		COX4I1	DGKA		FDPS	LCK	KRT18	TXN	GPR182	TGFBR1	DUSP2	EXOSC5	ERBB2	CYP1A1		CNDP2
COQ3	CDKN2A	KLK3		CLDN14		CREBBP	GNMT	LSS	F12	CPQ	GTF2H3	DLGAP5	DCN	ELF1	DHRS2	CRAT	DKC1	COPB2		CTSE	DUSP1	DCPS	IL4R	CXCL11	LAMP3	GBP4	CYP39A1	CXCL10	CENPF	EGLN3	EXOSC7	SORD	COL6A3		COX5A	DNTTIP2		FIS1	MAP2K3	LAMP2	TXNRD1	GRM8	TGIF1	DUSP4	EXOSC9	F3	DDX21		COMT
COQ5	CFP	KRT19		CLDN15		CTH	GNPAT	MAL2	F13B	CR1	GTF2H5	DNMT1	DKK1	ELF3	DLG5	CRYZ	DMD	CTH		DAAM1	EDN2	DENND5A	IL6	CXCL6	LAP3	GBP6	DCC	CXCR4	CENPJ	EIF2S2	FAM120A	SRM	COX6A2		COX5B	DRAM1		GNPAT	MAP2K6	LMAN1	TXNRD2	GSG1	THBS1	DUSP5	FKBP14	FBLN5	DGAT1		CROT
COQ9	CRTAM	KRT8		CLDN18		CTNNB1	GSTK1	MVD	F2	CR2	GTF3C5	DONSON	DPYSL3	ELOVL2	DNAJC1	CYP1A1	DR1	CXCR4		DCAF10	EFNA1	DHRS3	IL6ST	CXCL8	LGALS3BP	GCH1	DLK2	DCBLD2	CEP131	ELOVL5	FBL	SUPV3L1	COX7A1		COX6A1	EI24		GSTK1	MAP3K7	M6PR		GSTM3	TJP1	EDN1	FUS	FHL2	DLG4		CRP
COX6A1	CSF1	LIFR		CLDN19		CYLD	HACL1	MVK	F2RL2	CSRP1	GUK1	DSCC1	DST	ELOVL5	DNAJC12	CYP4A11	DTYMK	CYB5A		DCAF11	EFNA3	DRC1	IL7	CXCL9	LPAR6	GPR18	DTNB	DNMBP	CEP192	ELOVL6	G3BP1	TBRG4	CRAT		COX6B1	ELP1		HAO2	MAPK1	MAPK1		H1-6	TRIM33	EFNA1	GEMIN4	FYN	DNAJA1		CSAD
COX7B	CSK	LMAN1		CLDN4		DAP	HAO1	NFIL3	F3	CTSB	HCLS1	DUT	ECM1	ENDOD1	DUSP2	CYP4A22	E2F1	DCN		DCUN1D1	EGFR	ECM1	IL9R	CXCR6	LY6E	GZMA	EDAR	DOCK2	CEP250	ENO1	GLO1	TCOF1	CRYAB		COX6C	EPHA2		HMGCL	MAPK10	MON2		HBZ	UBE2D3	EGR1	GOSR2	FZD2	DNAJB1		CYB5A
COX8A	CTSS	MAF		CLDN5		DAP3	HSD17B11	NIBAN1	F8	CTSC	HPRT1	E2F8	ECM2	ESRP2	DYNLT3	D2HGDH	E2F2	DDIT4		DMTN	ENO1	EEF1AKMT1	INHBE	CYBB	MOV10	HELZ2	EDN1	DUSP6	CEP57	EPRS1	GNL3	TFB2M	CSRP3		COX7A2	EPHX1		HRAS	MAPK8	NAPA		HOXB1	WWTR1	EGR2	H2AX	GCNT1	E2F5		CYFIP2
CPT2	CXCL13	MAK		CLDN6		DCN	HSD17B4	NSDHL	F9	CTSD	IMPDH2	EED	EDIL3	FARP1	EEIG1	DECR1	E2F3	DEPDC1		E2F2	ENO2	EMP1	IRF1	DCBLD2	MVB12A	HERC6	EDN2	EMP1	CEP72	ERO1A	GOT2	TMEM97	CTF1		COX7A2L	EPS8L2		HSD11B2	MAPK9	NAPG		HSPA1L	XIAP	EGR3	HERPUD1	GJA1	EIF2S3		CYP17A1
CRAT	CXCL9	MAP7		CLDN7		DDIT3	HSD17B6	PCYT2	FBN1	CTSH	ITPA	EIF2S1	EFEMP2	FASN	EGR3	DHCR24	E2F4	DLD		EIF2AK1	ENO3	ENO3	IRF9	EBI3	MX1	HIF1A	EFHD1	ENG	CKAP5	ETF1	GSPT1	UNG	DAPK2		COX7B	ERCC5		HSD17B11	MAPKAP1	OCRL		HSPA2		EHD1	HSP90B1	GRK5	EIF5		CYP1A1
CS	CXCR3	MERTK		CLDN8		DFFA	HSD3B1	PDK3	FGA	CTSL	LIG1	ESPL1	ELN	FCMR	ELOVL5	DLD	EFNA5	DPYSL4		ELL2	ERO1A	ENPP1	ITGA4	EDN1	NCOA7	HLA-A	EGF	EPB41L3	CLASP1	FADS1	H2AZ1	UTP20	DENND2B		COX7C	F2R		HSD17B4	MKNK1	PAM		HSPA4L		EIF1	HSPA5	HAS2	ENO2		CYP1A2
CYC1	DARS1	MYL12A		CLDN9		DIABLO	HSD3B7	PLAUR	FGG	CTSO	MPC2	EXOSC8	EMP3	FDFT1	EMP2	DLST	EGF	DSC2		ENDOD1	ERRFI1	EOMES	ITGB3	EIF2AK2	NMI	HLA-B	ENTPD7	EPHB2	CLIP1	FADS2	HDAC2	WDR43	DES		COX8A	FAM162A		HSD3B7	MKNK2	PPT1		HTR5A		ETS2	HSPA9	ICA1	EPCAM		CYP26A1
CYP4B1	DEGS1	NCOA4		CNN2		DNAJA1	IDH1	PLSCR1	FN1	CTSS	MPG	EZH2	ENO2	FHL2	ETFB	ECH1	ESPL1	ECD		EPB41	ETS1	ETFBKMT	JUN	EMP3	NUB1	HLA-DMA	EPHA5	EREG	CLIP2	FDXR	HDDC2	WDR74	DMD		CPT1A	FAS		IDE	MYD88	RAB14		IDE		F2RL1	HYOU1	ID1	EPHX1		CYP27A1
DBT	DYRK3	NDRG1		CNTN1		DNAJC3	IDH2	PMVK	FURIN	CTSV	MRPL40	GINS1	FAP	FKBP4	FABP5	ECHS1	EWSR1	EFNA3		EPB42	EXT1	ETV4	LEPR	EREG	OAS1	HLA-DQA1	FGF16	ERO1A	CNTRL	FGL2	HDGF		DMPK		CS	FBXW7		IDH1	NCK1	RAB22A		IFT88		F3	IARS1	IGF1R	FEN1		CYP2C18
DDT	EGFR	NGLY1		COL16A1		DNM1L	IDI1	PNRC1	FYN	CXCL1	NCBP2	GINS3	FAS	FKBP5	FARP1	ECI1	EXO1	EGFR		EPOR	F3	F2RL2	LTB	F3	OASL	HLA-DRB1	FGF22	ETS1	CNTROB	FKBP2	HNRNPA1		DTNA		CYB5A	FDXR		IDH2	NFKBIB	RAB2A		IL12RB2		FJX1	IFIT1	IGFBP5	FGF18		CYP2E1
DECR1	EIF3A	NKX3-1		COL17A1		DPYD	ISOC1	PPARG	GDA	DGKG	NELFB	GINS4	FBLN1	FLNB	FDFT1	ECI2	EZH2	EGLN3		ERMAP	FAM162A	FAH	LTBR	FFAR2	OGFR	HLA-G	FGFR3	ETV1	CSNK1D	G6PD	HNRNPA2B1		EFS		CYB5R3	FGF13		IDI1	NGF	RAB5A		IL13RA2		FOS	IGFBP1	INPP4B	FKBP4		CYP2J2
DGAT1	EIF3D	PA2G4		COL9A1		EBP	KLF1	S100A11	GNB2	DGKH	NELFCD	GSPT1	FBLN2	FOS	FGFR3	EHHADH	FANCC	ELF3		EZH1	FBP1	FGL2	MAP3K8	FPR1	PARP12	ICAM1	FGGY	ETV4	CTTN	GAPDH	HNRNPA3		EIF4A2		CYC1	FOS		ISOC1	NOD1	RAB9A		IP6K1		FOSB	IMP3	INSIG1	FMO1		CYP2S1
DHCR7	EIF3J	PDLIM5		CRAT		EGR3	LCK	SC5D	GNG12	DOCK10	NELFE	H2AX	FBLN5	FOXC1	FKBP4	ELOVL5	FBXO5	ENO1		FBXO34	FOS	FLT3LG	MYD88	FZD5	PARP14	IDO1	FSHB	ETV5	CYTH2	GBE1	HNRNPC		ENO3		CYCS	FOXO3		ITGB1BP1	PAK4	RER1		JAM3		FOSL1	KDELR3	IRS1	FOS		CYP4F2
DHRS7	EIF4G3	PGM3		CRB3		EMP1	LIPE	SCD	GP1BA	DOCK4	NFX1	H2AZ1	FBN1	FRK	FKBP5	ENO2	FOXN3	ENO2		FBXO7	FOSL2	FURIN	OSMR	GABBR1	PARP9	IFI27	GAMT	EVI5	DLG1	GCLC	HNRNPD		EPHB3		DECR1	FUCA1		LONP2	PDK1	RPS6KA3		KIF2C		FOSL2	KHSRP	ITGB3	FOSB		DCXR
DHRS7B	EIF5A	PIAS1		CTNNA1		ENO2	LONP2	SEMA3B	GP9	DOCK9	NME1	HELLS	FBN2	GAB2	FLNB	ENO3	G3BP1	ERO1A		FBXO9	FOXO3	GABARAPL1	PDGFC	GCH1	PLSCR1	IFI30	GDNF	F13A1	DLGAP5	GGA2	HNRNPR		ERBB3		DLAT	GADD45A		MLYCD	PFN1	SCAMP1		LDHC		FUT4	KIF5B	KALRN	FURIN		DDAH2
DLAT	ELANE	PLPP1		CTNND1		ERBB2	MLYCD	SQLE	GSN	DPP4	NME3	HMGA1	FERMT2	GFRA1	FOS	EPHX1	GINS2	EXT1		FECH	GAA	GADD45B	PF4	GNA15	PNPT1	IFI35	GP1BA	F2RL1	DOCK2	GLA	HNRNPU		FABP3		DLD	GLS2		MSH2	PIK3R3	SCAMP3		LPIN1		G0S2	LSM1	KCNMA1	GAL		DDC
DLD	ELF4	PMEPA1		CX3CL1		ERBB3	NEDD4	SREBF2	HMGCS2	DUSP5	NME4	HMGB2	FGF2	GJA1	FOXC1	ERP29	GSPT1	EXT2		FN3K	GALK1	GALM	PIK3R5	GNAI3	PROCR	IFI44	GP2	FBXO4	DOCK4	GLRX	HPRT1		FDPS		DLST	GM2A		MVP	PIKFYVE	SCRN1		MAP7		GADD45A	LSM4	KIT	GCH1		DDT
DNAJB9	EREG	PTK2B		DHX16		EREG	NPC1	STARD4	HNF4A	DUSP6	NPR2	HMGB3	FLNA	GLA	FRK	ETFDH	H2AX	FAM162A		FOXJ2	GAPDH	GATA1	PIM1	GP1BA	PSMA3	IFI44L	GPR19	FCER1G	DST	GMPS	HSP90AB1		FGF2		ECH1	GPX2		NR1I2	PIN1	SEC22B		MAST2		GADD45B	MTHFD2	LAMC1	GGH		DHPS
DNAJC15	ETS1	PTPN21		DLG1		ETF1	NR0B2	STX5	HPN	DYRK2	NT5C	HMMR	FMOD	GREB1	GAL	FABP1	H2AZ1	FBP2		FOXO3	GAPDHS	GBP4	PLA2G2A	GPC3	PSMB8	IFIH1	GPR3	FGF9	DYNC1H1	GOT1	HSPD1		FHL1		ECHS1	H1-2		NUDT19	PITX2	SEC24D		MEP1B		GCH1	MTREX	LDLR	GLS		DHRS1
DRAM2	F2	RAB4A		DMP1		F2	NR1H4	TM7SF2	HRG	EHD1	NT5C3A	HNRNPD	FN1	HES1	GALE	FABP2	H2AZ2	FKBP4		FTCD	GBE1	GLIPR2	PTPN1	GPR132	PSMB9	IFIT1	GPRC5C	FLT4	DYNLL2	GPI	HSPE1		FKBP1B		ECI1	H2AC25		PABPC1	PLA2G12A	SEC31A		MLF1		GEM	NABP1	LPAR1	GPX3		DHRS7
ECH1	F2R	RPS6KA3		DSC1		F2R	NR1I2	TMEM97	HTRA1	ERAP2	NUDT21	HUS1	FOXC2	HR	GFUS	FASN	H2BC12	FUT8		GAPVD1	GCK	GPR65	PTPN11	GPR183	PSME1	IFIT2	GRID2	FUCA1	ECT2	GSK3B	IARS1		FLII		ETFA	H2AJ		PEX11A	PLCB1	SGMS1		MLLT10		GFPT2	NFYA	LTBP1	GRINA		ECH1
ECHS1	FAS	RRP12		DSC3		FAS	NR3C2	TNFRSF12A	ISCU	F10	NUDT9	ILF3	FSTL1	HSPB8	GINS2	FH	HIF1A	G6PD		GATA1	GCNT2	GPR83	PTPN2	HAS2	PSME2	IFIT3	GTF3C5	G0S2	EPB41	GSR	IFRD1		FOXO4		ETFB	HBEGF		PEX11B	PLCG1	SH3GL2		MTNR1A		GPR183	NFYB	MAGI2	GRPEL1		ELOVL5
ELMOD3	FASLG	SAT1		EGFR		FASLG	NUDT12	TP53INP1	ITGA2	F2	PCNA	ING3	FSTL3	IGF1R	GJB3	FMO1	HIRA	GAL3ST1		GCLC	GLRX	GPX4	REG1A	HBEGF	RIPK2	IFITM2	HNF1A	GABRA3	EPB41L2	GTF2H1	ILF2		FST		ETFDH	HDAC3		PEX13	PPP1CA	SNAP23		MTOR		HBEGF	NHP2	MAP1B	H2AX		ENPEP
ELOVL6	FCGR2B	SCD		EPB41L2		FDXR	OPTN	TRIB3	ITGB3	F3	PDE4B	IPO7	FUCA1	IGFBP4	GLA	G0S2	HMGA1	GALE		GCLM	GPC1	GSTO1	SOCS1	HIF1A	RNF31	IFITM3	HSD11B2	GADD45G	ESPL1	HK2	IMPDH2		FXYD1		FDX1	HEXIM1		PEX14	PPP2R1B	SNX2		NAA11		HES1	NOLC1	MAP2K5	HLA-F		ENTPD5
ENPP2	FGR	SEC24D		EVL		FEZ1	PAOX		ITIH1	F5	PDE6G	JPT1	FZD8	IL17RB	GPER1	GABARAPL1	HMGB3	GALK1		GDE1	GPC3	GUCY1B1	SOCS3	HPN	RSAD2	IFNAR2	HTR1B	GALNT3	EZR	HMBS	KARS1		GAA		FH	HINT1		PEX2	PRKAA2	SOD1		NCAPH		ICAM1	NOP14	MAPK14	HMOX1		EPHA2
EPHX2	FLNA	SELENOP		EXOC4		GADD45A	PECR		KLF7	F7	PNP	KIF18B	GADD45A	IL6ST	HMGCS2	GAD2	HMGN2	GALK2		GLRX5	GPC4	HIPK2	STAM2	HRH1	RTP4	IL10RA	HTR1D	GFPT2	FARP1	HMGCR	KPNA2		GABARAPL2		FXN	HMOX1		PEX5	PRKAG1	SSPN		NEFH		ICOSLG	NOP56	MET	HNRNPU		EPHX1
ESRRA	FYB1	SGK1		FBN1		GADD45B	PEX1		KLK8	F8	POLA1	KIF22	GADD45B	INHBB	HOMER2	GAPDHS	HMMR	GAPDHS		GMPS	GPI	HK2	STAT1	ICAM1	SAMD9	IL15	IDUA	GLRX	FBXO5	HMGCS1	KPNB1		GADD45B		GLUD1	HRAS		PEX6	PRKAR2A	STAM		NEK2		ID2	NPM1	MGLL	HSPA13		ESR1
ESYT1	GALNT1	SLC26A2		FLNC		GCH1	PEX11A		KLKB1	FCER1G	POLA2	KIF2C	GAS1	INPP5F	HPRT1	GCDH	HNRNPD	GCLC		GYPA	GRHPR	HOPX	STAT2	ICAM4	SAMD9L	IL15RA	IFI44L	GNG11	FGD4	HPRT1	LDHA		GJA5		GOT2	HSPA4L		PRDX1	PRKCB	STX12		NF2		IER2	PAIP1	MGMT	HSPA2		ETFDH
ETFB	GBP2	SLC38A2		FSCN1		GNA15	PEX11G		LAMP2	FCN1	POLB	KIF4A	GEM	ISG20L2	HR	GLUL	HNRNPU	GFPT1		GYPB	GYS1	HUWE1	STAT3	ICOSLG	SELL	IL18BP	IFNG	GPNMB	FGD6	HSP90B1	LSM2		GNAO1		GPI	IER3		PRDX5	PTEN	STX16		NOS1		IER3	PARN	MIOS	HTR7		ETS2
FABP4	GCNT1	SMS		FYB1		GPX1	PEX12		LEFTY2	FDX1	POLD1	KPNA2	GJA1	ITPK1	HSPA4L	GPD1	HOXC10	GFUS		GYPC	HAS1	HYCC2	TGFB1	IFITM1	SLC25A28	IL2RB	IGFBP2	GPRC5B	FLNA	HSPA4	LSM7		GPX3		GPX4	IER5		RDH11	PTPN11	STX7		NPHP1		IER5	PDIA5	MMP16	HYAL2		F10
FAH	GLMN	SORD		GAMT		GPX3	PEX13		LGMN	FN1	POLD3	LBR	GLIPR1	JAK2	HSPB8	GPD2	HSPA8	GLCE		GYPE	HDLBP	ICOS	TLR2	IFNAR1	SP110	IL4R	IL12B	GUCY1A1	FLNB	HSPA5	MAD2L1		GSN		GRPEL1	IFI30		RETSAT	RAC1	TMED10		NPY5R		IFIH1	PDIA6	MRPS31	ICAM1		F11
FZD4	GPR65	SPCS3		GNAI1		GPX4	PEX16		LRP1	FYN	POLD4	LIG1	GPC1	KAZN	ID2	GRHPR	HUS1	GLRX		H1-0	HEXA	IFITM3	TNF	IFNGR2	STAT2	IL6	IL5	GYPC	FSCN1	HSPA9	MCM2		HBEGF		HADHA	IL1A		RXRG	RAF1	TMED2		OAZ3		IFIT2	POP4	MT1E	IGFBP2		FABP1
G3BP2	GZMA	SPDEF		GNAI2		GSN	PEX19		LTA4H	GATA3	POLE4	LMNB1	GPX7	KCNK15	IDH2	GSTZ1	ILF3	GMPPA		H4C3	HK1	IFNGR1	TNFRSF12A	IL10	TAP1	IL7	INSL5	H2BC3	GEMIN4	HSPD1	MCM4		HDAC5		HADHB	INHBB		SCGB1A1	RALB	TMX1		ODF1		IFNGR2	PREB	MTA1	IL6		FAH
GADD45A	GZMB	SRF		GRB7		GSR	PEX26		MAFF	GCA	POLH	LUC7L3	GREM1	KCNK5	IGFBP4	H2AZ1	INCENP	GMPPB		HAGH	HK2	IGF1R	TNFRSF1A	IL10RA	TDRD7	IRF1	IRS4	HBEGF	GSN	HSPE1	MCM5		HRC		HCCS	IP6K2		SCP2	RIPK1	TOM1L1		PACRG		IL12B	PSAT1	MYC	IL6ST		FAS
GBE1	HCLS1	SRP19		GTF2F1		GSTM1	PEX6		MASP2	GMFB	POLL	LYAR	HTRA1	KDM4B	IGSF1	HADH	JPT1	GNE		HBB	HMOX1	IGF2R	TNFRSF1B	IL12B	TENT5A	IRF2	ITGB1BP2	HDAC9	HDAC6	IDH1	MCM6		HSPB2		HSD17B10	IRAG2		SEMA3C	RIT1	TPD52		PAPOLB		IL15RA	RPS14	NEK7	IRF1		FBLN1
GHITM	HDAC9	STEAP4		HADH		GUCY2D	PEX7		MBL2	GNAI2	POLR1C	MAD2L1	ID2	KLF10	IL17RB	HADHB	KATNA1	GNPDA1		HBBP1	HOXB9	IKZF2	TNFRSF21	IL15	TMEM140	IRF4	ITIH3	HKDC1	HOOK3	IDI1	MCM7		HSPB8		HSPA9	IRAK1		SERPINA6	RPS6KA1	TSG101		PARP2		IL18	RRP9	NFIB	JUNB		FBP1
GPAM	HIF1A	STK39		HRAS		H1-0	PFKM		MEP1A	GNAI3	POLR1D	MCM2	IGFBP2	KLF4	IL6ST	HAO2	KIF11	GOT1		HBD	HS3ST1	IKZF4	TYK2	IL15RA	TRAFD1	IRF5	KCND1	HOXD11	INCENP	IFI30	MRPL23		IFRD1		HTRA2	ISCU		SIAH1	RPS6KA3	TSPAN8		PCSK1N		IL1A	SDAD1	NFKB1	KCNH2		FETUB
GPAT4	HLA-A	TARP		ICAM1		HGF	PHYH		MMP1	GNB2	POLR1H	MCM3	IGFBP3	KLK10	IMPA2	HCCS	KIF15	GOT2		HBQ1	HSPA5	IL10		IL18	TRIM14	IRF7	KCNE2	HSD11B1	ITSN1	IFRD1	MRPL9		IGF1		IDH1	ITGB4		SLC23A2	RPTOR	USO1		PCSK4		IL1B	SEC11A	NIPBL	KLHDC3		FMO1
GPD2	HLA-DMA	TMEM50A		ICAM2		HMGB2	PIPOX		MMP10	GNB4	POLR2A	MCM4	IGFBP4	KRT13	ISG20	HIBCH	KIF20B	GPC1		HBZ	IDS	IL10RA		IL18R1	TRIM21	IRF8	KCNMB1	ID2	KATNA1	IGFBP5	MRPS18B		IGFBP3		IDH2	JAG2		SLC25A17	SFN	VAMP3		PDHA2		IL23A	SEC31A	NOTCH2	LHX2		FMO3
GPHN	HLA-DMB	TMPRSS2		ICAM4		HMOX1	PNPLA8		MMP11	GNG2	POLR2C	MCM5	IL15	KRT15	ITPK1	HMGCL	KIF22	GPC3		HDGF	IER3	IL13		IL18RAP	TRIM25	IRF9	KCNN1	IGF2	KATNB1	IMMT	MYC		IGFBP7		IDH3A	JUN		SLC25A19	SLA	VAMP4		PEBP1		IL6	SERP1	NR1D2	LYN		G6PC1
GPX3	HLA-DOA	TNFAIP8		ICAM5		HSPB1	PRDX5		MMP14	GNGT2	POLR2D	MCM6	IL32	KRT18	JAK1	HMGCS1	KIF23	GPC4		HEBP1	IGFBP1	IL18R1		IL1A	TRIM26	ISG15	KCNQ2	IGFBP3	KIF11	INSIG1	NAP1L1		ITGA7		IDH3B	KIF13B		SLC25A4	SLC2A1	VAMP7		PGK2		IL6ST	SHC1	NR3C1	MAOA		GABARAPL1
GPX4	HLA-DOB	TPD52		IKBKG		IER3	PXMP2		MMP15	GP1BA	POLR2E	MCM7	IL6	KRT19	JAK2	HMGCS2	KIF2C	GPR87		HMBS	IGFBP3	IL1R2		IL1B	TRIM5	ISG20	KLHDC8A	IKZF1	KIF15	ITGB2	NCBP1		ITGB1		IDH3G	KLF4		SLC27A2	SMAD2	VPS45		PGS1		IL7R	SKIC3	NRP1	MAPK8IP2		GAD1
GRPEL1	HLA-DQA1	TSC22D1		INPPL1		IFITM3	RBP1		MMP2	GP9	POLR2F	MELK	INHBA	KRT8	KCNK5	HPGD	KIF4A	GUSB		HTATIP2	IL6	IL1RL1		IL1R1	TXNIP	ISOC1	KLK7	IL10RA	KIF1B	LDHA	NCBP2		ITGB4		IMMT	KLK8		SLC35B2	SQSTM1	VPS4B		PHF7		INHBA	SLC1A4	PDGFRB	MARK2		GART
HADH	HLA-DRA	UAP1		INSIG1		IFNB1	RETSAT		MMP3	GPD2	POLR2G	MKI67	ITGA2	LAD1	KIF20A	HSD17B10	KIF5B	GYS1		HTRA2	ILVBL	IL2RA		IL2RB	UBA7	ITGB7	KLK8	IL1B	KIF20B	LDLR	NDUFAB1		ITGB5		ISCA1	KRT17		SMARCC1	STAT2	YIPF6		PHKG2		IRF1	SLC30A5	PDLIM5	MGAT1		GCH1
HIBCH	HLA-E	UBE2I		IRS1		IFNGR1	RXRA		MMP7	GRB2	POLR2H	MLH1	ITGA5	LRIG1	KLF4	HSD17B11	KMT5A	GYS2		ICAM4	INHA	IL2RB		IL4R	UBE2L6	JAK2	KMT2D	IL1RL2	KIF22	LGMN	NHP2		KCNH1		ISCU	LDHB		SOD1	TBK1	YKT6		PIAS2		IRS2	SLC7A5	PEX14	MMP14		GCKR
HSPB8	HLA-G	UBE2J1		ITGA10		IGF2R	RXRG		MMP8	GZMA	POLR2I	MMS22L	ITGAV	MAPT	KLK10	HSD17B4	KNL1	HAX1		IGSF3	IRS2	IL3RA		IL6	USP18	KLRK1	KRT1	IL2RG	KIF23	LTA4H	NME1		KCNH2		LDHA	LIF		SOD2	THEM4	ZW10		POMC		JAG1	SPCS1	PHF3	MRPL23		GCLC
IDH1	ICAM1	VAPA		ITGA2		IGFBP6	SCP2		MMP9	GZMB	POLR2J	MRE11	ITGB1	MAST4	KLK11	HSD17B7	KPNA2	HDLBP		ISCA1	ISG20	IL4R		IL7R	WARS1	LAP3	KRT13	IL33	KIF2C	M6PR	NOLC1		KIFC3		LDHB	MAPKAPK3		STS	TIAM1			PRKAR2A		JUN	SPCS3	PIAS3	MSX1		GCNT2
IDH3A	ICOSLG	XRCC5		ITGA3		IL18	SERPINA6		MSRB2	GZMK	POLR2K	MSH2	ITGB3	MED13L	KRT13	HSDL2	KPNB1	HK2		KAT2B	JMJD6	IRF4		INHBA		LATS2	KRT15	IL7R	KIF3B	MAP2K3	NOP16		KLF5		LRPPRC	MDM2		SULT2B1	TNFRSF1A			PRM2		JUNB	SRPRA	PIK3CD	NAT1		GNMT
IDH3G	IFNAR2	XRCC6		ITGA9		IL1A	SLC22A18		MST1	HNF4A	POLR3C	MTHFD2	ITGB5	MED24	KRT19	HSP90AA1	LBR	HMMR		KDM7A	JUN	IRF6		IRAK2		LCP2	KRT4	INHBA	KIF3C	MCM2	NOP56		LAMA2		MAOB	MKNK2		TOP2A	TRAF2			PSMG1		KDM6B	SRPRB	PIK3R3	NFKBIA		GSR
IFNGR1	IFNG	ZBTB10		ITGB1		IL1B	SLC23A1		OLR1	HPCAL4	POLR3GL	MXD3	JUN	MICB	LAMC2	HSPH1	LIG3	HOMER1		KEL	KDELR3	IRF8		IRF1		LGALS3BP	KRT5	IRF8	KIF4A	MCM4	NPM1		LARGE1		MDH1	MXD1		TSPO	TRIB3			RAD17		KLF10	SSR1	PLCB4	NKX2-5		GSS
IMMT	IFNGR1	ZMIZ1		ITGB4		IL6	SLC23A2		P2RY1	HSPA1A	POM121	MYBL2	LAMA1	MINDY1	LARGE1	IDH1	LMNB1	HS2ST1		KHNYN	KDM3A	ITGA6		IRF7		LY6E	LFNG	ITGA2	KIF5B	ME1	ODC1		LDB3		MDH2	MXD4		TTR	TSC2			RFC4		KLF2	STC2	PLPP3	NPTX2		GSTA3
ITGA7	IFNGR2			JAM3		IRF1	SLC27A2		PDGFB	HSPA5	PRIM1	MYC	LAMA2	MLPH	LLGL2	IDH3B	MAD2L1	HS6ST2		KLF1	KIF5A	ITGAE		ITGA5		LYSMD2	LGALS7	ITGB2	KIFAP3	MLLT11	ORC2		LPIN1		MFN2	NDRG1		UGT2B17	UBE2D3			RPL39L		KLF4	TARS1	PMP22	NPTXR		GSTM4
ITIH5	IGSF6			JUP		ISG20	SLC27A5		PECAM1	IL6	RAD51	NAA38	LAMA3	MPPED2	LSR	IDH3G	MAP3K20	HSPA5		KLF3	KLF6	ITGAV		ITGB3		MARCHF1	LYPD3	ITGBL1	KLC1	MTHFD2	PA2G4		LSP1		MGST3	NHLH2		VPS4B	UBE2N			SCG3		KLF6	TATDN2	PPARG	NR4A1		GSTO1
ITSN1	IKBKB			KCNH2		JUN	SLC29A1		PEF1	IRF1	RAD52	NAP1L1	LAMC1	MREG	LTF	IDI1	MAPK14	IDH1		LAMP2	KLF7	ITIH5		ITGB8		METTL7B	MACROH2A2	JUP	KNTC1	MTHFD2L	PABPC1		MAPK12		MPC1	NINJ1		YWHAH	VAV3			SCG5		KLF9	TSPYL2	PRDM2	NTRK3		GSTT2
JAGN1	IL10			KRT31		KRT18	SLC35B2		PF4	IRF2	RAE1	NASP	LAMC2	MSMB	MAPK13	IL4I1	MARCKS	IDUA		LMO2	KLHL24	KLF6		KCNA3		MT2A	MAGIX	KCNN4	KPTN	NAMPT	PABPC4		MAPRE3		MRPL11	NOL8			YWHAB			SEPTIN4		KYNU	TUBB2A	PRKAR2B	NUP58		HACL1
LAMA4	IL11			LAMA3		LEF1	SLCO1A2		PLAT	IRF7	RALA	NBN	LGALS1	MUC1	MAPT	INMT	MCM2	IER3		LPIN2	LALBA	LCLAT1		KCNJ2		MTHFD2	MAST3	KIF5C	LATS1	NFIL3	PCBP1		MB		MRPL15	NOTCH1						SHE		LAMB3	VEGFA	PRKCA	NXF1		HES6
LEP	IL12A			LAMB3		LGALS3	SOAT2		PLAU	ITGAM	RBX1	NCAPD2	LOX	MYB	MDK	KMT5A	MCM3	IGFBP3		LRP10	LARGE1	LIF		KCNMB2		MVP	MEFV	KLF4	LLGL1	NFKBIB	PCNA		MEF2A		MRPL34	NUDT15						SIRT1		LDLR	WFS1	PRKCE	OLFM1		HGFAC
LIFR	IL12B			LAMC2		LMNA	SOD1		PLEK	ITIH1	REV3L	NME1	LOXL1	MYBBP1A	MEST	LDHA	MCM5	IL13RA1		MAP2K3	LDHA	LRIG1		KIF1B		MX1	MFSD6	LAPTM5	LMNB1	NFYC	PGK1		MEF2C		MRPL35	NUPR1						SLC12A2		LIF	WIPI1	PTEN	ONECUT1		HMOX1
LIPE	IL12RB1			LAYN		LUM	SULT1B1		PLG	JAK2	RFC2	NOLC1	LOXL2	MYBL1	METTL3	LGALS1	MCM6	IRS2		MARCHF2	LDHC	LRRC8C		KLF6		MX2	MSH5	LAT2	LRPPRC	NHERF1	PHB1		MEF2D		MRPS11	OSGIN1						SLC2A5		LITAF	XBP1	PTGFR	PARP2		HNF4A
LPCAT3	IL13			LDLRAP1		MADD	SULT2B1		PREP	KCNIP2	RFC3	NOP56	LRP1	MYC	MICB	LTC4S	MEIS1	ISG20		MARCHF8	LOX	LTB		LAMP3		MYD88	MTHFR	LCP1	MAP1S	NIBAN1	PHB2		MRAS		MRPS12	PCNA						SNAP91		MAFF	XPOT	PTPN21	PDAP1		HPRT1
LPL	IL15			LIMA1		MCL1	TFCP2L1		PROC	KCNIP3	RFC4	NUDT21	LRRC15	MYOF	MOCS2	MAOA	MEIS2	KDELR3		MARK3	LXN	MAFF		LCK		NAMPT	MX1	LIF	MAP3K11	NMT1	POLD2		MYBPC3		MRPS15	PDGFA						SPATA6		MAP2K3	YIF1A	PTPRM	PDLIM3		HRG
LTC4S	IL16			MADCAM1		MGMT	TTR		PROS1	KIF2A	RFC5	NUP107	LUM	NADSYN1	MYB	MCEE	MKI67	KIF20A		MBOAT2	MAFF	MAP3K8		LCP2		NCOA3	MYH7	LY96	MAPRE1	NUFIP1	POLE3		MYBPH		MRPS22	PERP						STAM2		MAP3K8	YWHAZ	RASA2	PLCL1		HSD11B1
MAP4K3	IL18			MAP3K20		MMP2			PROZ	KLK1	RNMT	NUP153	MAGEE1	NAV2	MYOF	MDH1	MNAT1	KIF2A		MFHAS1	MAP3K1	MAP6		LDLR		NFKB1	MYO15A	MAFB	MARCKS	NUP205	PPIA		MYF6		MRPS30	PHLDA3						STRBP		MARCKS	ZBTB17	RBPMS	POLE3		HSD17B2
MCCC1	IL18RAP			MAP4K2		NEDD9			PRSS23	KLKB1	RPA2	NUP205	MATN2	NBL1	NAB2	MDH2	MT2A	LCT		MGST3	MIF	MAPKAPK2		LIF		NFKBIA	MYOT	MALL	MARK4	NUPR1	PPM1G		MYH1		MTRF1	PIDD1						SYCP1		MCL1		RGS4	POLG2		ID2
MDH2	IL1B			MAPK11		NEFH			RABIF	KYNU	RPA3	ORC2	MATN3	NCOR2	NBL1	ME1	MTF2	LDHA		MINPP1	MT1E	MUC1		LPAR1		NLRC5	NGB	MAP3K1	MID1	P4HA1	PRDX3		MYH11		MTRR	PITPNC1						TALDO1		MSC		RND3	POLR2H		IDH1
ME1	IL2			MAPK13		PAK1			RAC1	L3MBTL4	RRM2B	ORC6	MCM7	NHERF1	NCOR2	METAP1	MYBL2	LDHC		MKRN1	MT2A	MXD1		LTA		NMI	NOS1	MAP4K1	MID1IP1	PDAP1	PRDX4		MYH2		MTX2	PLK2						TCP11		MXD1		RUNX1	PPAT		IGF1
MGLL	IL27RA			MAPK14		PDCD4			RAPGEF3	LAMP2	SAC3D1	PA2G4	MEST	NPY1R	NHERF1	MGLL	MYC	LHPP		MOCOS	MXI1	MYC		LY6E		NOD1	NPHS1	MAP7	MYH10	PDK1	PRPF31		MYH3		NDUFA1	PLK3						TEKT2		MYC		RXRA	PPIF		IGFBP1
MGST3	IL2RA			MDK		PDGFRB			RGN	LAP3	SDCBP	PAICS	MFAP5	NRIP1	NMU	MIF	NASP	LHX9		MOSPD1	MYH9	MYO1C		LYN		NUP93	NPY4R	MMD	MYH9	PFKL	PRPS2		MYH4		NDUFA2	PLXNB2						THEG		NAMPT		SCAF8	PPP1R2		IGFBP4
MIGA2	IL2RB			MMP2		PEA15			S100A1	LCK	SEC61A1	PAN2	MGP	NXT1	NPY1R	MIX23	NCL	MDH1		MPP1	NAGK	MYO1E		MARCO		OAS2	NR4A2	MMP10	MYO1E	PGK1	PSMA1		MYH7		NDUFA3	PMM1						TKTL1		NFAT5		SCHIP1	PPT1		IL1R1
MRAP	IL2RG			MMP9		PLAT			S100A13	LCP2	SF3A3	PCNA	MMP1	OLFM1	NRIP1	MLYCD	NDC80	MDH2		MXI1	NCAN	NCOA3		MEFV		OAS3	NR6A1	MMP11	MYO9B	PGM1	PSMA2		MYH8		NDUFA4	POLH						TLE4		NFE2L2		SCN8A	PRKACA		IRF8
MRPL15	IL4			MPZL1		PLCB2			SERPINA1	LGALS3	SMAD5	PDS5B	MMP14	OLFML3	NXT1	NBN	NEK2	ME1		MYL4	NDRG1	NCS1		MEP1A		OASL	NRIP2	MMP9	NCK1	PHGDH	PSMA4		MYH9		NDUFA5	POM121						TNNI3		NFIL3		SDC2	PRKCD		ITIH1
MTARC2	IL4R			MPZL2		PLPPR4			SERPINB2	LGMN	SNAPC4	PHF5A	MMP2	OPN3	OLFM1	NCAPH2	NOLC1	ME2		NARF	NDST1	NDRG1		MET		OGFR	NTF3	MPZL2	NCK2	PIK3R3	PSMA6		MYL1		NDUFA6	PPM1D						TNP1		NFKB1		SERPINE1	PRPF3		ITIH4
MTCH2	IL6			MSN		PMAIP1			SERPINC1	LIPA	SNAPC5	PLK1	MMP3	OVOL2	OPN3	NSDHL	NOTCH2	MED24		NCOA4	NDST2	NFIL3		MMP14		P2RY14	NUDT11	MTMR10	NDC80	PITPNB	PSMA7		MYL11		NDUFA7	PPP1R15A						TNP2		NFKB2		SFMBT1	PSMC3		JUP
MYLK	IL7			MVD		PPP2R5B			SERPINE1	LRP1	SRSF6	PLK4	MSX1	P2RY2	OVOL2	NTHL1	NSD2	MERTK		NEK7	NEDD4L	NFKBIZ		MSR1		PARP12	OXT	MYCN	NEDD9	PLK1	PSMB2		MYL2		NDUFA8	PRKAB1						TOPBP1		NFKBIA		SIPA1L1	PTPRD		KARS1
NABP1	IL9			MYH10		PPP3R1			SERPING1	LTA4H	SSRP1	PMS2	MXRA5	PAPSS2	PAPSS2	ODC1	NUMA1	MET		NFE2	NFIL3	NOP2		MXD1		PARP14	P2RX6	NAP1L2	NEK2	PLOD2	PSMB3		MYL3		NDUFA9	PRMT2						TSN		NFKBIE		SLC22A18	RAB27A		KYNU
NDUFA5	INHBA			MYH9		PPT1			SH2B2	LTF	STX3	PNN	MYL9	PDLIM3	PCP4	OSTC	NUP50	MIF		NFE2L1	NOCT	NRP1		MYC		PDE4B	P2RY4	NGF	NET1	PNO1	PSMC4		MYL4		NDUFAB1	PROCR						TSSK2		NINJ1		SLC7A1	RASGRP1		LCAT
NDUFAB1	INHBB			MYL12B		PRF1			SIRT2	LYN	SUPT4H1	POLA2	MYLK	PDZK1	PDCD4	PCBD1	NUP98	MIOX		NNT	NR3C1	NT5E		NAMPT		PELI1	PAX3	NIN	NF1	PNP	PSMC6		MYL6B		NDUFB1	PTPN14						TTK		NR4A1		SMAD3	RET		LEAP2
NDUFB7	IRF4			MYL9		PSEN1			SPARC	MAFF	SUPT5H	POLD1	NID2	PEX11A	PDLIM3	PDHA1	NUSAP1	MPI		NR3C1	P4HA1	ODC1		NDP		PFKP	PAX4	NR0B2	NIN	POLR3G	PSMD1		MYL7		NDUFB2	PTPRE						TUBA3C		NR4A2		SMAD7	RFC4		LONP1
NDUFS3	IRF7			NECTIN1		PSEN2			TF	ME1	SURF1	POLD2	NNMT	PGR	PDZK1	PDHB	ODC1	MXI1		NUDT4	P4HA2	P2RX4		NFKB1		PIM1	PCDHB1	NR1H4	NOTCH2	PPA1	PSMD14		MYLK		NDUFB3	PVT1						TULP2		NR4A3		SNAI2	RHOB		LPIN2
NKIRAS1	IRF8			NECTIN2		PTK2			TFPI2	MMP12	TAF10	POLD3	NOTCH2	PLAAT3	PERP	PPARA	ODF2	NANP		OPTN	PAM	P4HA1		NFKBIA		PLA2G4A	PDCD1	NRP1	NUMA1	PPIA	PSMD3		MYO1C		NDUFB4	RAB40C						VDAC3		OLR1		SPOP	RPN1		MAN1A1
NMT1	ITGAL			NECTIN3		RARA			THBD	MMP13	TAF12	POLE	NT5E	PMAIP1	PGR	PRDX6	ORC5	NASP		OSBP2	PCK1	PDCD2L		NLRP3		PLSCR1	PDE6B	PCP4	NUSAP1	PPP1R15A	PSMD7		MYOG		NDUFB5	RACK1						YBX2		PANX1		SRI	RRAD		MAOA
OMD	ITGB2			NECTIN4		RELA			THBS1	MMP14	TAF13	POLE4	NTM	PODXL	PKP3	PSME1	ORC6	NDST3		P4HA2	PDGFB	PENK		NMI		PML	PDK2	PCSK1N	OPHN1	PRDX1	PSMD8		MYOM1		NDUFB6	RAD51C						ZC2HC1C		PDE4B		SYNE1	RXRB		MARCHF6
ORM1	ITK			NEGR1		RETSAT			TIMP1	MMP15	TAF1C	POP7	OXTR	PPIF	PLAAT3	PTPRG	PAFAH1B1	NDUFV3		PC	PDK1	PHLDA1		NMUR1		PNP	PKP1	PDCD1LG2	PAFAH1B1	PSAT1	PTGES3		MYOM2		NDUFB7	RAD9A						ZC3H14		PDLIM5		SYNJ2	SELENOW		MBL2
PDCD4	JAK2			NEXN		RHOB			TIMP3	MMP8	TAF6	PPM1D	P3H1	PRSS23	PLAC1	PTS	PBK	NOL3		PDZK1IP1	PDK3	PHTF2		NOD2		PNPT1	PLAG1	PECAM1	PALLD	PSMA3	PWP1		MYOZ1		NDUFB8	RALGDS						ZNRF4		PER1		TENT4A	SHOX2		MCCC2
PEMT	KLRD1			NF1		RHOT2			TMPRSS6	MSRB1	TAF9	PPP1R8	PCOLCE	PTGES	PLK4	RAP1GDS1	PDS5B	NSDHL		PGLS	PFKFB3	PIM1		NPFFR2		PSMA2	PNMT	PEG3	PCGF5	PSMA4	RACK1		NAV2		NDUFC1	RAP2B						ZPBP		PFKFB3		TFPI	SIGMAR1		MPP2
PEX14	KRT1			NF2		RNASEL			USP11	MT3	TARBP2	PRDX4	PCOLCE2	RAB17	PLXNB1	RDH11	PLK1	NT5E		PICALM	PFKL	PLAGL1		OLR1		PSMA3	PRKN	PIGR	PCM1	PSMB5	RAD23B		NCAM1		NDUFC2	RB1								PHLDA1		TGFBR2	SLC25A4		MT2A
PFKFB3	LCK			NFASC		ROCK1			VWF	NOTCH4	TK2	PRIM2	PDGFRB	RAB31	PPIF	RDH16	PLK4	P4HA1		PIGQ	PFKP	PLEC		OPRK1		PSMB10	PRODH	PLAT	PCNT	PSMC2	RAN		NOS1		NDUFS1	RCHY1								PHLDA2		TGFBR3	SLC6A12		MTHFD1
PFKL	LCP2			NHERF4		SAT1			WDR1	OLR1	TMED2	PRKDC	PDLIM4	RAPGEFL1	PRKAR2B	REEP6	PML	P4HA2		PPOX	PGAM2	PLIN2		OSM		PSMB2	PROP1	PLAU	PDLIM5	PSMC4	RANBP1		NOTCH1		NDUFS2	RETSAT								PLAU		TJP1	SLC6A8		NDRG2
PGM1	LIF			NLGN2		SATB1				PCLO	TP53	PRPS1	PFN2	RARA	PRLR	RETSAT	POLA2	PAM		PPP2R5B	PGF	PLPP1		OSMR		PSMB8	PTGFR	PLAUR	PIF1	PSMC6	RFC4		NQO1		NDUFS3	RGS16								PLAUR		TOGARAM1	SOD2		NFS1
PHLDB1	LTB			NLGN3		SC5D				PCSK9	TSG101	PSIP1	PLAUR	RASGRP1	PRSS23	S100A10	POLE	PAXIP1		PRDX2	PGK1	PLSCR1		P2RX4		PSMB9	PTPRJ	PLEK2	PKD2	PSMD12	RNPS1		OCEL1		NDUFS4	RHBDF2								PLEK		VAV2	SPR		NINJ1
PHYH	LY75			NRAP		SLC20A1				PDGFB	TYMS	PSMC3IP	PLOD1	RBBP8	PTGER3	SDHA	POLQ	PC		PSMD9	PGM1	PNP		P2RX7		PSME1	RGS11	PLVAP	PLEKHG2	PSMD13	RPL14		PC		NDUFS6	RNF19B								PLK2		VLDLR	SQSTM1		NMT1
PIM3	LY86			NRTN		SMAD7				PDP1	UMPS	PTTG1	PLOD2	REEP1	PTGES	SDHC	PRC1	PDK3		RAD23A	PGM2	POU2F1		P2RY2		PSME2	RIBC2	PPBP	PLK1	PSMD14	RPL18		PDE4DIP		NDUFS7	RPL18								PLPP3		WDR37	STARD3		NPC1
PLIN2	LYN			NRXN2		SOD1				PFN1	UPF3B	RACGAP1	PLOD3	RET	PTPN6	SDHD	PRIM2	PFKFB1		RANBP10	PHKG1	PRAF2		PCDH7		PTGS2	RSAD2	PPP1R15A	PPP4R2	PSME3	RPL22		PDLIM7		NDUFS8	RPL36								PMEPA1		YTHDC1	STIP1		NQO1
POR	MAP3K7			PALS1		SOD2				PHEX	USP11	RAD1	PMEPA1	RETREG1	RAB31	SERINC1	PRMT5	PFKP		RAP1GAP	PIM1	PRKCH		PDE4B		PTPN1	RYR1	PRDM1	PRC1	PSMG1	RPL34		PFKM		NDUFV1	RPS12								PNRC1		ZMIZ1	STK25		PAPSS2
PPARG	MAP4K1			PARD6G		SPTAN1				PIK3CA	VPS28	RAD21	PMP22	RHOBTB3	RABEP1	SLC22A5	PRPF4B	PGAM1		RBM38	PKLR	PRNP		PDPN		PTPN2	RYR2	PRELID3B	PREX1	PSPH	RPL6		PGAM2		NDUFV2	RPS27L								PPP1R15A			SULT1A1		PC
PPM1B	MBL2			PARVA		SQSTM1				PIK3CG	VPS37B	RAD50	POSTN	RHOD	RAPGEFL1	SMS	PTTG1	PGAM2		RBM5	PKP1	PTCH1		PIK3R5		PTPN6	SCGB1A1	PRKG2	PXN	QDPR	RPLP0		PICK1		NNT	RRAD								PTGER4			TACR3		PDK4
PPP1R15B	MMP9			PBX2		TAP1				PIK3R5	VPS37D	RAD51AP1	PPIB	RPS6KA2	RBBP8	SUCLA2	PTTG3P	PGK1		RCL1	PLAC8	PTGER2		PLAUR		RAPGEF6	SCN10A	PRRX1	RAB3GAP1	RAB1A	RPS10		PKIA		NQO2	RRP8								PTGS2			TAP1		PDLIM5
PRDX3	MRPL3			PCDH1		TGFB2				PIM1	XPC	RAD51C	PRRX1	RRP12	RET	SUCLG1	PURA	PGLS		RHAG	PLAUR	PTH1R		PROK2		RBCK1	SELENOP	PSMB8	RABGAP1	RDH11	RPS2		PLXNB2		OAT	RXRA								PTPRE			TARS1		PEMT
PREB	MTIF2			PECAM1		TGFBR3				PLA2G4A	ZNF707	RAN	PRSS2	SCARB1	RNASEH2A	SUCLG2	RACGAP1	PGM2		RHCE	PLIN2	PTRH2		PSEN1		RIGI	SERPINA10	PTBP2	RACGAP1	RIT1	RPS3		PPFIA4		OGDH	S100A10								PTX3			TCHH		PGD
PTCD3	NCF4			PFN1		TIMP1				PLA2G7	ZWINT	RANBP1	PTHLH	SCNN1A	RPS6KA2	TDO2	RAD21	PHKA2		RHD	PNRC1	PUS1		PTAFR		RIPK1	SERPINB2	PTCD2	RALBP1	RPA1	RPS5		PPP1R3C		OPA1	S100A4								RCAN1			TFRC		PGRMC1
PTGER3	NCK1			PIK3CB		TIMP2				PLAT		RBBP7	PTX3	SEC14L2	S100A9	TP53INP2	RAD23B	PKM		RIOK3	PPARGC1A	RABGAP1L		PTGER2		RIPK2	SGK1	PTGS2	RANBP9	RPN1	RPS6		PRNP		OXA1L	SAT1								REL			TGFBRAP1		PINK1
QDPR	NCR1			PIK3R3		TIMP3				PLAUR		RFC1	PVR	SEMA3B	SCARB1	UBE2L6	RAD54L	PKP2		RNF123	PPFIA4	RGS16		PTGER4		RNF213	SHOX2	PTPRR	RAPGEF5	RRM2	RRM1		PSEN2		PDHA1	SDC1								RELA			TMBIM6		PLG
RAB34	NLRP3			PKD1		TNF				PLEK		RFC2	QSOX1	SFN	SCNN1A	UGDH	RASAL2	PLOD1		RNF19A	PPP1R15A	RHOB		PTGIR		RNF31	SIDT1	RABGAP1L	RAPGEF6	RRP9	RRP9		PTGIS		PDHB	SEC61A1								RELB			TST		PMM1
REEP5	NME1			PLCG1		TNFRSF12A				PLG		RFC3	RGS4	SH3BP5	SCUBE2	UROD	RBL1	PLOD2		SDCBP	PPP1R3C	RHOH		PTPRE		RSAD2	SKIL	RBM4	RASA1	SC5D	RSL1D1		PTP4A3		PDHX	SERPINB5								RHOB			TUBA4A		POR
REEP6	NOS2			PPP2R2C		TNFSF10				PLSCR1		RNASEH2A	RHOB	SIAH2	SEMA3B	UROS	RBM14	PMM2		SEC14L1	PRDX5	RNH1		PVR		RTP4	SLC12A3	RBP4	RASA2	SCD	RUVBL2		PVALB		PDK4	SERTAD3								RIGI			TYRO3		PPARD
RETN	NPM1			PTEN		TOP2A				PPP2CB		RPA1	SAT1	SLC16A1	SERPINA1	VNN1	RPA2	POLR3K		SELENBP1	PRKCA	RORA		RAF1		SAMD9L	SLC16A7	RELN	RASAL2	SDF2L1	SERBP1		PYGM		PDP1	SESN1								RIPK2			UROD		PROS1
RETSAT	PF4			PTK2		TSPO				PPP4C		RPA2	SCG2	SLC19A2	SERPINA3	XIST	RPS6KA5	PPFIA4		SIDT2	PYGM	RRAGD		RASGRP1		SAMHD1	SLC25A23	RETN	RFC1	SEC11A	SET		RB1		PHB2	SFN								RNF19B			WIZ		PSMB10
RIOK3	PRF1			PTPRC		TXNIP				PRCP		RPA3	SDC1	SLC1A1	SERPINA5	YWHAH	SAP30	PPIA		SLC10A3	RBPJ	S100A1		RELA		SECTM1	SLC29A3	RGS16	RHOF	SERP1	SF3A1		REEP1		PHYH	SLC19A2								SAT1			YKT6		PTGDS
RMDN3	PRKCB			RAC2		VDAC2				PRDM4		RRM2	SDC4	SLC1A4	SFN		SFPQ	PPP2CB		SLC11A2	RORA	SCN9A		RGS1		SELP	SLC30A3	SATB1	RHOT2	SERPINH1	SF3B3		RIT1		PMPCA	SLC35D1								SDC4					PTGES
RNF11	PRKCG			RASA1		WEE1				PREP		SHMT1	SERPINE1	SLC22A5	SGK1		SLC12A2	PRPS1		SLC22A4	RRAGD	SELL		RGS16		SERPING1	SLC38A3	SCG3	RICTOR	SHMT2	SLC25A3		RYR1		POLR2F	SLC3A2								SERPINB2					PTGES3
RREB1	PSMB10			RHOF		XIAP				PRKCD		SLBP	SERPINE2	SLC24A3	SIAH2		SLC38A1	PSMC4		SLC25A37	S100A4	SELP		RHOG		SLAMF7	SLC5A5	SCG5	ROCK1	SKAP2	SMARCC1		SCD		POR	SLC7A11								SERPINB8					PTGR1
RTN3	PTPN6			RRAS						PRSS3		SMC1A	SERPINH1	SLC26A2	SLC16A1		SLC7A1	PYGB		SLC25A38	SAP30	SERPINB6		RIPK2		SLC25A28	SLC6A14	SCN1B	SAC3D1	SLA	SNRPA		SCHIP1		PRDX3	SOCS1								SERPINE1					PTS
SAMM50	PTPRC			RSU1						PRSS36		SMC3	SFRP1	SLC27A2	SLC1A4		SLC7A5	PYGL		SLC2A1	SCARB1	SERPINC1		RNF144B		SOCS1	SLC6A3	SDCCAG8	SASS6	SLC1A4	SNRPA1		SGCA		RETSAT	SP1								SGK1					PYCR1
SCARB1	RARS1			SDC3						PSEN1		SMC4	SFRP4	SLC2A1	SLC22A5		SMAD3	QSOX1		SLC30A1	SDC2	SH3BGRL2		ROS1		SOCS3	SMPX	SEMA3B	SEPTIN9	SLC1A5	SNRPB2		SGCD		RHOT1	SPHK1								SIK1					RAP1GAP
SCP2	RIPK2			SGCE						PSMB9		SMC6	SGCB	SLC37A1	SLC24A3		SMARCC1	RARS1		SLC30A10	SDC3	SHE		RTP4		SOD2	SNCB	SERPINA3	SHROOM1	SLC2A1	SNRPD1		SGCG		RHOT2	ST14								SLC16A6					RBP4
SDHB	RPL39			SHC1						RABIF		SNRPB	SGCD	SLC39A6	SLC26A2		SMC1A	RBCK1		SLC4A1	SDC4	SLC1A5		SCARF1		SP110	SNN	SLPI	SHROOM2	SLC2A3	SNRPD2		SH2B1		SDHA	STEAP3								SLC2A3					REG1A
SDHC	RPL3L			SHROOM2						RAF1		SPAG5	SGCG	SLC7A2	SLC27A2		SMC2	RPE		SLC66A2	SELENBP1	SLC29A2		SCN1B		SPPL2A	SOX10	SNAP25	SMC1A	SLC37A4	SNRPD3		SH3BGR		SDHB	STOM								SLC2A6					RETSAT
SLC19A1	RPL9			SIRPA						RASGRP1		SPC24	SLC6A8	SLC7A5	SLC29A1		SMC4	RRAGD		SLC6A8	SERPINE1	SLC2A3		SELE		SRI	SPHK2	SNAP91	SMC3	SLC6A6	SNRPG		SIRT2		SDHC	TAP1								SMAD3					SAR1B
SLC1A5	RPS19			SKAP2						RBSN		SPC25	SLIT2	SNX24	SLC2A8		SNRPD1	SAP30		SLC6A9	SIAH2	SLC39A8		SELENOS		SSPN	SPRR3	SOX9	SMC4	SLC7A11	SRM		SLC6A8		SDHD	TAX1BP3								SNN					SERPINA6
SLC25A1	RPS3A			SLC30A3						RCE1		SRSF1	SLIT3	SOX3	SLC7A5		SQLE	SDC1		SLC7A11	SLC25A1	SMPDL3A		SELL		ST3GAL5	SPTBN2	SPARCL1	SORBS2	SLC7A5	SRPK1		SLN		SLC25A11	TCHH								SOCS3					SERPINE1
SLC25A10	RPS9			SLIT2						RHOG		SRSF2	SNAI2	STC2	SNX10		SRSF1	SDC2		SMOX	SLC2A1	SNX14		SEMA4D		ST8SIA4	SSTR4	SPON1	SOS1	SORD	SRSF1		SMTN		SLC25A12	TCN2								SOD2					SERTAD1
SLC27A1	SIT1			SORBS3						RNF4		SSRP1	SNTB1	SULT2B1	SORD		SRSF10	SDC3		SNCA	SLC2A3	SNX9		SERPINE1		STAT1	STAG3	SPP1	SPTAN1	SQLE	SRSF2		SOD3		SLC25A20	TGFA								SPHK1					SHMT2
SLC5A6	SOCS1			SPEG						S100A12		STAG1	SPARC	SVIL	SOX3		SRSF2	SDHC		SPTA1	SLC2A5	SOCS1		SGMS2		STAT2	SYNPO	SPRY2	SPTBN1	SQSTM1	SRSF3		SORBS1		SLC25A3	TGFB1								SPSB1					SLC12A4
SLC66A3	SOCS5			SRC						S100A13		STMN1	SPOCK1	SYBU	ST14		SS18	SLC16A3		SPTB	SLC37A4	SOCS2		SLAMF1		STAT3	TAS2R4	ST6GAL1	SSH2	SRD5A1	SRSF7		SORBS3		SLC25A4	TM4SF1								SQSTM1					SLC1A5
SNCG	SPI1			STX4						S100A9		SUV39H1	SPP1	SYNGR1	ST6GALNAC2		STAG1	SLC25A10		SYNJ1	SLC6A6	SPP1		SLC11A2		STAT4	TCF7L1	STRN	STAU1	SSR1	SSB		SPARC		SLC25A5	TM7SF3								STAT5A					SLC22A1
SOD1	SRGN			SYK						SCG3		SYNCRIP	TAGLN	SYT12	STIL		STIL	SLC25A13		TAL1	SRPX	SPRED2		SLC1A2		TAP1	TCL1A	TFPI	STK38L	STARD4	SSBP1		SPDEF		SLC25A6	TNFSF9								TANK					SLC35B1
SORBS1	ST8SIA4			SYMPK						SERPINA1		TACC3	TFPI2	TBC1D30	SULT2B1		STMN1	SLC35A3		TCEA1	STBD1	SPRY4		SLC28A2		TAPBP	TENM2	TLR8	SUN2	STC1	STARD7		SPEG		SUCLA2	TNNI1								TAP1					SLC35D1
SOWAHC	STAB1			TAOK2						SERPINB2		TBRG4	TGFB1	TFAP2C	TFAP2C		SUV39H1	SLC37A4		TENT5C	STC1	ST3GAL4		SLC31A1		TDRD7	TENT5C	TMEM100	SYNPO	STIP1	SYNCRIP		SPHK1		SUCLG1	TOB1								TGIF1					SLC46A3
SPARCL1	STAT1			TGFBI						SERPINC1		TCF19	TGFBI	TFF1	TFF1		SYNCRIP	SOD1		TFDP2	STC2	SWAP70		SLC31A2		TNFAIP2	TEX15	TMEM158	TAOK2	SYTL2	TARDBP		SPTAN1		SUPV3L1	TP53								TIPARP					SLC6A12
SQOR	STAT4			THBS3						SERPINE1		TFRC	TGFBR3	TFF3	TFF3		TACC3	SOX9		TFRC	SULT2B1	SYNGR2		SLC4A4		TNFAIP3	TFAP2B	TMEM176A	TBCD	TBK1	TCP1		SSPN		SURF1	TP63								TLR2					SLC6A6
SSPN	TAP1			THY1						SERPING1		TIMELESS	TGM2	TGIF2	TFPI2		TENT4A	SPAG4		TMCC2	TES	SYT11		SLC7A1		TNFAIP6	TFCP2L1	TMEM176B	TIAM1	TCEA1	TFDP1		STC2		TCIRG1	TPD52L1								TNC					SMOX
STAT5A	TAP2			TIAL1						SH2B3		TIPIN	THBS1	TGM2	TH		TFDP1	SRD5A3		TMEM9B	TGFB3	TGM2		SLC7A2		TNFSF10	TFF2	TNFAIP3	TLK1	TES	TOMM70		SVIL		TIMM10	TPRKB								TNF					SPINT2
STOM	TAPBP			TJP1						SIRT6		TK1	THBS2	THSD4	TIAM1		TGFB1	STC1		TNRC6B	TGFBI	TIAM1		SPHK1		TOR1B	TG	TNFRSF1B	TOP2A	TFRC	TRA2B		SYNGR2		TIMM13	TRAF4								TNFAIP2					SSR3
SUCLG1	TGFB1			TMEM8B						SPOCK2		TMPO	THY1	TIAM1	TJP3		TLE3	STC2		TNS1	TGM2	TLR7		SRI		TRAFD1	TGFB2	TNNT2	TPX2	TM7SF2	TRIM28		TAGLN		TIMM17A	TRAFD1								TNFAIP3					TAT
SULT1A1	TGFB2			TNFRSF11B						SRC		TOP2A	TIMP1	TIPARP	TMPRSS3		TMPO	STMN1		TOP1	TIPARP	TNFRSF18		STAB1		TRIM14	TGM1	TOR1AIP2	TRIO	TMEM97	TUFM		TCAP		TIMM50	TRIAP1								TNFAIP6					TDO2
TALDO1	THY1			TRAF1						STX4		TP53	TIMP3	TJP3	TNNC1		TNPO2	TALDO1		TRAK2	TKTL1	TNFRSF1B		TACR1		TRIM21	THNSL2	TPH1	TSC1	TOMM40	TXNL4A		TEAD4		TIMM8B	TRIB3								TNFAIP8					TGFB2
TANK	TIMP1			TRO						TFPI2		TRA2B	TNC	TMEM164	TOB1		TOP1	TFF3		TRIM10	TMEM45A	TNFRSF21		TACR3		TRIM25	THRB	TRAF1	TTK	TPI1	TYMS		TGFB1		TIMM9	TSC22D1								TNFRSF9					TKFC
TKT	TLR1			TSC1						TIMP1		TRIP13	TNFAIP3	TMPRSS3	TOP2A		TOP2A	TGFA		TRIM58	TNFAIP3	TNFRSF4		TAPBP		TRIM26	TLX1	TRIB1	TUBA4A	TRIB3	U2AF1		TNNC1		TOMM22	TSPYL2								TNFSF9					TMBIM6
TOB1	TLR2			TSPAN4						TIMP2		TUBB	TNFRSF11B	TOB1	TPBG		TPX2	TGFBI		TSPAN5	TPBG	TNFRSF8		TIMP1		TXNIP	TNNI3	TRIB2	TUBD1	TUBA4A	UBA2		TNNC2		TOMM70	TXNIP								TNIP1					TMEM176B
TST	TLR3			TUBG1						TMPRSS6		TUBG1	TNFRSF12A	TPBG	TPD52L1		TRA2B	TKTL1		TSPO2	TPD52	TNFRSF9		TLR1		UBE2L6	TSHB	TSPAN1	TUBGCP2	TUBG1	UBE2E1		TNNI1		UQCR10	UPP1								TNIP2					TMEM97
UBC	TLR6			VASP						TNFAIP3		UBE2S	TPM1	TPD52L1	TPSAB1		TRAIP	TPBG		TYR	TPI1	TNFSF10		TLR2		UPP1	UGT2B17	TSPAN13	TUBGCP3	TXNRD1	UBE2L3		TNNI2		UQCR11	VAMP8								TRAF1					TNFRSF1A
UBQLN1	TNF			VAV2						USP14		UBE2T	TPM2	TSKU	TRIM29		TROAP	TPI1		UBAC1	TPST2	TNFSF11		TLR3		USP18	UPK3B	TSPAN7	TUBGCP5	UBE2D3	USP1		TNNT1		UQCRB	VDR								TRIB1					TPST1
UCK1	TPD52			VCAM1						USP15		UBR7	TPM4	TTC39A	TSPAN13		TTK	TPST1		UCP2	UGP2	TRAF1		TNFAIP6		VAMP5	VPREB1	USH1C	TUBGCP6	UCHL5	VBP1		TNNT2		UQCRC1	VWA5A								TRIP10					TTPA
UCP2	TRAF2			VCAN						USP16		UNG	VCAM1	TUBB2B	TST		UBE2C	TXN		UROD	VEGFA	TTC39B		TNFRSF1B		VAMP8	VPS50	USP12	UXT	UFM1	VDAC1		TNNT3		UQCRC2	WRAP73								TSC22D1					TYR
UQCR10	TRAT1			VCL						USP8		USP1	VCAN	UGCG	UGDH		UBE2S	UGP2		UROS	VHL	TWSG1		TNFRSF9		VCAM1	WNT16	VWA5A	VCL	UNG	VDAC3		TPD52L1		UQCRFS1	WWP1								TUBB2A					UGDH
UQCR11	UBE2D1			VWF						VCPIP1		WDR90	VEGFA	UNC119	UNC13B		UCK2	VCAN		USP15	VLDLR	UCK2		TNFSF10		WARS1	YBX2	WDR33	WASF1	USO1	XPO1		TPM2		UQCRH	XPC								VEGFA					UPB1
UQCRC1	UBE2N			WASL						WAS		WEE1	VEGFC	WFS1	WFS1		UPF1	VEGFA		VEZF1	WSB1	UMPS		TNFSF15		XAF1	YPEL1	WNT7A	WASF2	VLDLR	XPOT		TPM3		UQCRQ	ZBTB16								YRDC					UPP1
UQCRQ	WARS1			WNK4						XPNPEP1		XPO1	VIM	WWC1	XBP1		WRN	VLDLR		XK	XPNPEP1	WLS		TNFSF9		XCL1	ZBTB16	YRDC	WASL	WARS1	XRCC6		TSC2		VDAC1	ZFP36L1								ZBTB10					VNN1
VEGFB	WAS			YWHAH						ZEB1		XRCC6	WIPF1	XBP1	XRCC3		XPO1	XYLT2		XPO7	ZFP36	XBP1		TPBG		ZBP1	ZC2HC1C	ZNF277	YWHAE	XBP1	YWHAE		VIPR1		VDAC2	ZMAT3								ZC3H12A					VTN
YWHAG	ZAP70			ZYX						ZFPM2		ZW10	WNT5A	ZNF185	ZFP36		YTHDC1	ZNF292		YPEL5	ZNF292			VIP		ZNFX1	ZNF112	ZNF639		YKT6	YWHAQ		WWTR1		VDAC3	ZNF365								ZFP36					XDH
[truncated: 4 more columns]
